# Supplementary material for: Endotypes of difficult-to-control asthma in inner-city African American children
Source: PLoS One. 2017 Jul 7;12(7):e0180778. doi: 10.1371/journal.pone.0180778 (PMC5501607; doi:10.1371/journal.pone.0180778)
Supplement: S1 File — The CSV file (anly_cyto_share.csv) contains the core data for the analysis population of N = 235. The structure of the data is 1 record per participant per cytokine. The corresponding PDF file (anly_cyto_share.pdf) contains metadata, including names, labels, and distributions of each variable. (ZIP) [file pone.0180778.s006.zip]

Archive with 2 entries (2 files):
- anly_cyto_share.csv
- anly_cyto_share.pdf
