# Supplementary material for: Endotypes of difficult-to-control asthma in inner-city African American children
Source: PLoS One. 2017 Jul 7;12(7):e0180778. doi: 10.1371/journal.pone.0180778 (PMC5501607; doi:10.1371/journal.pone.0180778)
Supplement: S1 File — The CSV file (anly_cyto_share.csv) contains the core data for the analysis population of N = 235. The structure of the data is 1 record per participant per cytokine. The corresponding PDF file (anly_cyto_share.pdf) contains metadata, including names, labels, and distributions of each variable. (ZIP) [file pone.0180778.s006.zip › anly_cyto_share.csv]

id	trt_class	age	gender	eosinophil_total	neutrophil_total	cytokine	result	result_l	result_detect
1	Easy-to-control	12	Male	60	2100	CXCL-1	2408.355	3.38172050383893	1
1	Easy-to-control	12	Male	60	2100	EGF	320.015	2.50517033539663	1
1	Easy-to-control	12	Male	60	2100	EOTAXIN	35.02	1.54431614174742	1
1	Easy-to-control	12	Male	60	2100	FGF2	46.1	1.66370092538964	1
1	Easy-to-control	12	Male	60	2100	FLT3L	19.62	1.29269900304392	1
1	Easy-to-control	12	Male	60	2100	FRACTALKINE	142.025	2.15236479794929	1
1	Easy-to-control	12	Male	60	2100	GCSF	30.72	1.48742121135947	1
1	Easy-to-control	12	Male	60	2100	GMCSF	23.63	1.37346372163236	1
1	Easy-to-control	12	Male	60	2100	IFNALPHA2	43.09	1.63437649408836	1
1	Easy-to-control	12	Male	60	2100	IFNGAMMA	18.785	1.2738111993994	1
1	Easy-to-control	12	Male	60	2100	IL10	2.2	0.3424226808222	1
1	Easy-to-control	12	Male	60	2100	IL12P40	44.41	1.64748077317367	1
1	Easy-to-control	12	Male	60	2100	IL12P70	7.17	0.8555191556678	1
1	Easy-to-control	12	Male	60	2100	IL13	11.995	1.07900025230384	1
1	Easy-to-control	12	Male	60	2100	IL15	3.37	0.52762990087133	1
1	Easy-to-control	12	Male	60	2100	IL17A	6.325	0.80106052984785	1
1	Easy-to-control	12	Male	60	2100	IL1ALPHA	24.235	1.38444302405877	1
1	Easy-to-control	12	Male	60	2100	IL1BETA	2.63	0.41995574848975	1
1	Easy-to-control	12	Male	60	2100	IL1RA	60.905	1.78465294753063	1
1	Easy-to-control	12	Male	60	2100	IL2	2.89	0.46089784275654	1
1	Easy-to-control	12	Male	60	2100	IL3	0.875	-0.05799194697768	1
1	Easy-to-control	12	Male	60	2100	IL4	3.18198051533946	0.50269751594335	0
1	Easy-to-control	12	Male	60	2100	IL5	1.89	0.27646180417324	1
1	Easy-to-control	12	Male	60	2100	IL6	3.035	0.48215869541127	1
1	Easy-to-control	12	Male	60	2100	IL7	5.31	0.72509452108146	1
1	Easy-to-control	12	Male	60	2100	IL8	10.2	1.00860017176191	1
1	Easy-to-control	12	Male	60	2100	IL9	1.99	0.2988530764097	1
1	Easy-to-control	12	Male	60	2100	IP10	223.665	2.34959802926378	1
1	Easy-to-control	12	Male	60	2100	MCP1	346.21	2.53933960797062	1
1	Easy-to-control	12	Male	60	2100	MCP3	35.83	1.55424680816611	1
1	Easy-to-control	12	Male	60	2100	MDC	2053.75	3.31254757644311	1
1	Easy-to-control	12	Male	60	2100	MIP1ALPHA	12.495	1.09673626046246	1
1	Easy-to-control	12	Male	60	2100	MIP1BETA	38.12	1.58115289196628	1
1	Easy-to-control	12	Male	60	2100	SCD40L	10000	4	1
1	Easy-to-control	12	Male	60	2100	TGFALPHA	1.09284271247461	0.03855766055921	1
1	Easy-to-control	12	Male	60	2100	TNFALPHA	8.235	0.91566360350577	1
1	Easy-to-control	12	Male	60	2100	TNFBETA	16.48	1.21695720736109	1
1	Easy-to-control	12	Male	60	2100	VEGF	184.91	2.26696039859769	1
2	Difficult-to-control	17	Female	200	6700	CXCL-1	1290.505	3.11075969153638	1
2	Difficult-to-control	17	Female	200	6700	EGF	29.3	1.4668676203541	1
2	Difficult-to-control	17	Female	200	6700	EOTAXIN	129.34	2.11173285661109	1
2	Difficult-to-control	17	Female	200	6700	FGF2	63.375	1.80191797234139	1
2	Difficult-to-control	17	Female	200	6700	FLT3L	5.40918830920367	0.73313210072927	1
2	Difficult-to-control	17	Female	200	6700	FRACTALKINE	96.07	1.98258779070166	1
2	Difficult-to-control	17	Female	200	6700	GCSF	95.135	1.97834032251512	1
2	Difficult-to-control	17	Female	200	6700	GMCSF	72.66	1.86129539352669	1
2	Difficult-to-control	17	Female	200	6700	IFNALPHA2	50.995	1.70752759612026	1
2	Difficult-to-control	17	Female	200	6700	IFNGAMMA	6.245	0.79553244271015	1
2	Difficult-to-control	17	Female	200	6700	IL10	0.7778174593052	-0.10912231267376	0
2	Difficult-to-control	17	Female	200	6700	IL12P40	5.23259018078045	0.71871672189898	0
2	Difficult-to-control	17	Female	200	6700	IL12P70	3.205	0.50582803385483	1
2	Difficult-to-control	17	Female	200	6700	IL13	0.91923881554251	-0.03657164552515	0
2	Difficult-to-control	17	Female	200	6700	IL15	0.84852813742385	-0.07133375178436	0
2	Difficult-to-control	17	Female	200	6700	IL17A	1.26	0.10037054511756	1
2	Difficult-to-control	17	Female	200	6700	IL1ALPHA	6.64680374315354	0.8226128557677	0
2	Difficult-to-control	17	Female	200	6700	IL1BETA	1.20284271247461	0.08020884132961	1
2	Difficult-to-control	17	Female	200	6700	IL1RA	42.275	1.62608361626977	1
2	Difficult-to-control	17	Female	200	6700	IL2	0.70710678118654	-0.15051499783199	0
2	Difficult-to-control	17	Female	200	6700	IL3	0.65248737341529	-0.18542788814159	0
2	Difficult-to-control	17	Female	200	6700	IL4	3.18198051533946	0.50269751594335	0
2	Difficult-to-control	17	Female	200	6700	IL5	0.44677669529663	-0.34990948857352	0
2	Difficult-to-control	17	Female	200	6700	IL6	0.63639610306789	-0.19627248839266	0
2	Difficult-to-control	17	Female	200	6700	IL7	11.72	1.06892761168207	1
2	Difficult-to-control	17	Female	200	6700	IL8	10.47	1.01994668167884	1
2	Difficult-to-control	17	Female	200	6700	IL9	1.11926406871192	0.0489325620017	0
2	Difficult-to-control	17	Female	200	6700	IP10	779.82	2.89199436932113	1
2	Difficult-to-control	17	Female	200	6700	MCP1	714.465	2.85398095855851	1
2	Difficult-to-control	17	Female	200	6700	MCP3	11.5535028842544	1.0627136770993	1
2	Difficult-to-control	17	Female	200	6700	MDC	2291.6	3.36013881357757	1
2	Difficult-to-control	17	Female	200	6700	MIP1ALPHA	2.85530483272049	0.45565248039318	0
2	Difficult-to-control	17	Female	200	6700	MIP1BETA	25.605	1.40832478017041	1
2	Difficult-to-control	17	Female	200	6700	SCD40L	10000	4	1
2	Difficult-to-control	17	Female	200	6700	TGFALPHA	2.02	0.30535136944662	1
2	Difficult-to-control	17	Female	200	6700	TNFALPHA	14.66	1.1661339703051	1
2	Difficult-to-control	17	Female	200	6700	TNFBETA	6.09033008588991	0.78464083131853	1
2	Difficult-to-control	17	Female	200	6700	VEGF	153.105	2.18498937382662	1
3	Difficult-to-control	10	Female	70	2520	CXCL-1	1517.9	3.1812431609674	1
3	Difficult-to-control	10	Female	70	2520	EGF	257.995	2.41161128932194	1
3	Difficult-to-control	10	Female	70	2520	EOTAXIN	35.845	1.55442858472205	1
3	Difficult-to-control	10	Female	70	2520	FGF2	65.825	1.8183908677781	1
3	Difficult-to-control	10	Female	70	2520	FLT3L	3.81837661840735	0.58187876199097	0
3	Difficult-to-control	10	Female	70	2520	FRACTALKINE	772.305	2.88778884652473	1
3	Difficult-to-control	10	Female	70	2520	GCSF	21.19	1.32613095671079	1
3	Difficult-to-control	10	Female	70	2520	GMCSF	129.965	2.11382641112661	1
3	Difficult-to-control	10	Female	70	2520	IFNALPHA2	109.005	2.03744641924894	1
3	Difficult-to-control	10	Female	70	2520	IFNGAMMA	54.9	1.73957234445009	1
3	Difficult-to-control	10	Female	70	2520	IL10	1.1239087296526	0.05073104449134	1
3	Difficult-to-control	10	Female	70	2520	IL12P40	45.77	1.6605809124273	1
3	Difficult-to-control	10	Female	70	2520	IL12P70	1.08	0.03342375548694	1
3	Difficult-to-control	10	Female	70	2520	IL13	1.45461940777125	0.16274937770243	1
3	Difficult-to-control	10	Female	70	2520	IL15	0.84852813742385	-0.07133375178436	0
3	Difficult-to-control	10	Female	70	2520	IL17A	19.55	1.29114676173188	1
3	Difficult-to-control	10	Female	70	2520	IL1ALPHA	16.05	1.20547503674089	1
3	Difficult-to-control	10	Female	70	2520	IL1BETA	0.56568542494923	-0.24742501084004	0
3	Difficult-to-control	10	Female	70	2520	IL1RA	34.7294931419241	1.5406984450651	1
3	Difficult-to-control	10	Female	70	2520	IL2	2.54	0.40483371661993	1
3	Difficult-to-control	10	Female	70	2520	IL3	0.49497474683058	-0.30541695781773	0
3	Difficult-to-control	10	Female	70	2520	IL4	3.18198051533946	0.50269751594335	0
3	Difficult-to-control	10	Female	70	2520	IL5	0.35355339059327	-0.45154499349597	0
3	Difficult-to-control	10	Female	70	2520	IL6	0.63639610306789	-0.19627248839266	0
3	Difficult-to-control	10	Female	70	2520	IL7	5.2	0.71600334363479	1
3	Difficult-to-control	10	Female	70	2520	IL8	30.3	1.4814426285023	1
3	Difficult-to-control	10	Female	70	2520	IL9	1.705	0.23172438332851	1
3	Difficult-to-control	10	Female	70	2520	IP10	209.66	2.32151558146053	1
3	Difficult-to-control	10	Female	70	2520	MCP1	543.625	2.73529942067339	1
3	Difficult-to-control	10	Female	70	2520	MCP3	18.69	1.27160930137883	1
3	Difficult-to-control	10	Female	70	2520	MDC	2908.685	3.46369669128172	1
3	Difficult-to-control	10	Female	70	2520	MIP1ALPHA	13.675	1.13592733500546	1
3	Difficult-to-control	10	Female	70	2520	MIP1BETA	63.555	1.80314972305667	1
3	Difficult-to-control	10	Female	70	2520	SCD40L	10000	4	1
3	Difficult-to-control	10	Female	70	2520	TGFALPHA	1.655	0.21879799811173	1
3	Difficult-to-control	10	Female	70	2520	TNFALPHA	10.195	1.00838723011415	1
3	Difficult-to-control	10	Female	70	2520	TNFBETA	1.06066017177982	0.02557626122369	0
3	Difficult-to-control	10	Female	70	2520	VEGF	547.105	2.73807068381875	1
4	Difficult-to-control	12	Male	130	2000	CXCL-1	1823.265	3.26084979519016	1
4	Difficult-to-control	12	Male	130	2000	EGF	19.88	1.29841638006129	1
4	Difficult-to-control	12	Male	130	2000	EOTAXIN	41.745	1.62060446538972	1
4	Difficult-to-control	12	Male	130	2000	FGF2	92.09	1.96421247296981	1
4	Difficult-to-control	12	Male	130	2000	FLT3L	3.81837661840735	0.58187876199097	0
4	Difficult-to-control	12	Male	130	2000	FRACTALKINE	23.8256619664673	1.37704497581152	1
4	Difficult-to-control	12	Male	130	2000	GCSF	27.46	1.43870053290073	1
4	Difficult-to-control	12	Male	130	2000	GMCSF	21.06	1.32345836684946	1
4	Difficult-to-control	12	Male	130	2000	IFNALPHA2	20.91	1.32035403281767	1
4	Difficult-to-control	12	Male	130	2000	IFNGAMMA	8.095	0.90821685308939	1
4	Difficult-to-control	12	Male	130	2000	IL10	1.2	0.07918124604762	1
4	Difficult-to-control	12	Male	130	2000	IL12P40	22.12	1.34478512263266	1
4	Difficult-to-control	12	Male	130	2000	IL12P70	2.97	0.47275644931721	1
4	Difficult-to-control	12	Male	130	2000	IL13	0.91923881554251	-0.03657164552515	0
4	Difficult-to-control	12	Male	130	2000	IL15	5.98	0.77670118398841	1
4	Difficult-to-control	12	Male	130	2000	IL17A	6.665	0.82380015374987	1
4	Difficult-to-control	12	Male	130	2000	IL1ALPHA	6.64680374315354	0.8226128557677	0
4	Difficult-to-control	12	Male	130	2000	IL1BETA	0.56568542494923	-0.24742501084004	0
4	Difficult-to-control	12	Male	130	2000	IL1RA	62.645	1.79688641357334	1
4	Difficult-to-control	12	Male	130	2000	IL2	1.05855339059327	0.02471276755645	1
4	Difficult-to-control	12	Male	130	2000	IL3	0.49497474683058	-0.30541695781773	0
4	Difficult-to-control	12	Male	130	2000	IL4	3.18198051533946	0.50269751594335	0
4	Difficult-to-control	12	Male	130	2000	IL5	0.35355339059327	-0.45154499349597	0
4	Difficult-to-control	12	Male	130	2000	IL6	0.63639610306789	-0.19627248839266	0
4	Difficult-to-control	12	Male	130	2000	IL7	8.61	0.93500315145365	1
4	Difficult-to-control	12	Male	130	2000	IL8	16.925	1.22852867735718	1
4	Difficult-to-control	12	Male	130	2000	IL9	0.84852813742385	-0.07133375178436	0
4	Difficult-to-control	12	Male	130	2000	IP10	222.79	2.34789569349323	1
4	Difficult-to-control	12	Male	130	2000	MCP1	522.88	2.7184020305163	1
4	Difficult-to-control	12	Male	130	2000	MCP3	23.935	1.37903343181796	1
4	Difficult-to-control	12	Male	130	2000	MDC	1804.695	3.25640381510071	1
4	Difficult-to-control	12	Male	130	2000	MIP1ALPHA	23.48	1.37069809257557	1
4	Difficult-to-control	12	Male	130	2000	MIP1BETA	47.065	1.67269806302404	1
4	Difficult-to-control	12	Male	130	2000	SCD40L	10000	4	1
4	Difficult-to-control	12	Male	130	2000	TGFALPHA	2.95	0.46982201597816	1
4	Difficult-to-control	12	Male	130	2000	TNFALPHA	15.565	1.19214912501853	1
4	Difficult-to-control	12	Male	130	2000	TNFBETA	25.12	1.40001963506515	1
4	Difficult-to-control	12	Male	130	2000	VEGF	159.425	2.20255642565929	1
5	Difficult-to-control	10	Male	300	3300	CXCL-1	982.835	2.99248061386035	1
5	Difficult-to-control	10	Male	300	3300	EGF	686.115	2.83639691407355	1
5	Difficult-to-control	10	Male	300	3300	EOTAXIN	241.095	2.38218820376224	1
5	Difficult-to-control	10	Male	300	3300	FGF2	45.95	1.66228551572213	1
5	Difficult-to-control	10	Male	300	3300	FLT3L	3.81837661840735	0.58187876199097	0
5	Difficult-to-control	10	Male	300	3300	FRACTALKINE	75.13	1.87581338883975	1
5	Difficult-to-control	10	Male	300	3300	GCSF	21.57	1.33385014510254	1
5	Difficult-to-control	10	Male	300	3300	GMCSF	26.92	1.43007505555193	1
5	Difficult-to-control	10	Male	300	3300	IFNALPHA2	64.05	1.8065191340807	1
5	Difficult-to-control	10	Male	300	3300	IFNGAMMA	5.535	0.74311762521474	1
5	Difficult-to-control	10	Male	300	3300	IL10	0.7778174593052	-0.10912231267376	0
5	Difficult-to-control	10	Male	300	3300	IL12P40	6.51129509039022	0.81366737791855	0
5	Difficult-to-control	10	Male	300	3300	IL12P70	0.42426406871192	-0.37236374744834	0
5	Difficult-to-control	10	Male	300	3300	IL13	72.325	1.85928844232002	1
5	Difficult-to-control	10	Male	300	3300	IL15	0.84852813742385	-0.07133375178436	0
5	Difficult-to-control	10	Male	300	3300	IL17A	0.49497474683058	-0.30541695781773	0
5	Difficult-to-control	10	Male	300	3300	IL1ALPHA	22.4234018715767	1.35070150040785	1
5	Difficult-to-control	10	Male	300	3300	IL1BETA	0.92284271247461	-0.0348723129776	1
5	Difficult-to-control	10	Male	300	3300	IL1RA	97.755	1.99013898005128	1
5	Difficult-to-control	10	Male	300	3300	IL2	1.11355339059327	0.04671104461582	1
5	Difficult-to-control	10	Male	300	3300	IL3	0.49497474683058	-0.30541695781773	0
5	Difficult-to-control	10	Male	300	3300	IL4	53.045	1.72464445374636	1
5	Difficult-to-control	10	Male	300	3300	IL5	0.35355339059327	-0.45154499349597	0
5	Difficult-to-control	10	Male	300	3300	IL6	14.175	1.15152306756494	1
5	Difficult-to-control	10	Male	300	3300	IL7	6.26997474683058	0.7972657916546	1
5	Difficult-to-control	10	Male	300	3300	IL8	757.005	2.87909874801425	1
5	Difficult-to-control	10	Male	300	3300	IL9	0.84852813742385	-0.07133375178436	0
5	Difficult-to-control	10	Male	300	3300	IP10	213.185	2.32875664385169	1
5	Difficult-to-control	10	Male	300	3300	MCP1	662.955	2.82148405040334	1
5	Difficult-to-control	10	Male	300	3300	MCP3	80.4	1.90525604874845	1
5	Difficult-to-control	10	Male	300	3300	MDC	2323.3	3.36610529242286	1
5	Difficult-to-control	10	Male	300	3300	MIP1ALPHA	170.435	2.23155878494955	1
5	Difficult-to-control	10	Male	300	3300	MIP1BETA	121.035	2.08291097452222	1
5	Difficult-to-control	10	Male	300	3300	SCD40L	10000	4	1
5	Difficult-to-control	10	Male	300	3300	TGFALPHA	0.56568542494923	-0.24742501084004	0
5	Difficult-to-control	10	Male	300	3300	TNFALPHA	9.105	0.95927995013093	1
5	Difficult-to-control	10	Male	300	3300	TNFBETA	60.68	1.78304557211469	1
5	Difficult-to-control	10	Male	300	3300	VEGF	192.91	2.28535474103037	1
6	Easy-to-control	9	Female	100	2100	CXCL-1	1463.155	3.16529033574869	1
6	Easy-to-control	9	Female	100	2100	EGF	255.56	2.4074928794601	1
6	Easy-to-control	9	Female	100	2100	EOTAXIN	205.58	2.31298086172337	1
6	Easy-to-control	9	Female	100	2100	FGF2	63.865	1.80526291651167	1
6	Easy-to-control	9	Female	100	2100	FLT3L	8.775	0.94324712513786	1
6	Easy-to-control	9	Female	100	2100	FRACTALKINE	46.58	1.66819948419866	1
6	Easy-to-control	9	Female	100	2100	GCSF	35.495	1.55016718051017	1
6	Easy-to-control	9	Female	100	2100	GMCSF	36.965	1.56779071053353	1
6	Easy-to-control	9	Female	100	2100	IFNALPHA2	28.805	1.45946787956254	1
6	Easy-to-control	9	Female	100	2100	IFNGAMMA	9.315	0.96918285923226	1
6	Easy-to-control	9	Female	100	2100	IL10	0.7778174593052	-0.10912231267376	0
6	Easy-to-control	9	Female	100	2100	IL12P40	11.3012950903902	1.05312821502159	1
6	Easy-to-control	9	Female	100	2100	IL12P70	3.10713203435596	0.49235970854105	1
6	Easy-to-control	9	Female	100	2100	IL13	0.91923881554251	-0.03657164552515	0
6	Easy-to-control	9	Female	100	2100	IL15	0.84852813742385	-0.07133375178436	0
6	Easy-to-control	9	Female	100	2100	IL17A	3.22	0.50785587169583	1
6	Easy-to-control	9	Female	100	2100	IL1ALPHA	16.295	1.21205436480116	1
6	Easy-to-control	9	Female	100	2100	IL1BETA	0.56568542494923	-0.24742501084004	0
6	Easy-to-control	9	Female	100	2100	IL1RA	32.225	1.50819292602544	1
6	Easy-to-control	9	Female	100	2100	IL2	0.70710678118654	-0.15051499783199	0
6	Easy-to-control	9	Female	100	2100	IL3	0.49497474683058	-0.30541695781773	0
6	Easy-to-control	9	Female	100	2100	IL4	3.18198051533946	0.50269751594335	0
6	Easy-to-control	9	Female	100	2100	IL5	0.35355339059327	-0.45154499349597	0
6	Easy-to-control	9	Female	100	2100	IL6	0.63639610306789	-0.19627248839266	0
6	Easy-to-control	9	Female	100	2100	IL7	3.25497474683058	0.51254762351721	1
6	Easy-to-control	9	Female	100	2100	IL8	14.3	1.15533603746506	1
6	Easy-to-control	9	Female	100	2100	IL9	0.84852813742385	-0.07133375178436	0
6	Easy-to-control	9	Female	100	2100	IP10	447.745	2.65103074475103	1
6	Easy-to-control	9	Female	100	2100	MCP1	921.925	2.96469559197445	1
6	Easy-to-control	9	Female	100	2100	MCP3	16.34	1.21325205219639	1
6	Easy-to-control	9	Female	100	2100	MDC	1569.26	3.19569490484289	1
6	Easy-to-control	9	Female	100	2100	MIP1ALPHA	7.77	0.89042101880091	1
6	Easy-to-control	9	Female	100	2100	MIP1BETA	33.9	1.53019969820308	1
6	Easy-to-control	9	Female	100	2100	SCD40L	10000	4	1
6	Easy-to-control	9	Female	100	2100	TGFALPHA	0.87784271247461	-0.05658329186567	1
6	Easy-to-control	9	Female	100	2100	TNFALPHA	9.085	0.95832493164405	1
6	Easy-to-control	9	Female	100	2100	TNFBETA	1.06066017177982	0.02557626122369	0
6	Easy-to-control	9	Female	100	2100	VEGF	470.26	2.6723380395199	1
7	Easy-to-control	11	Male	300	1100	CXCL-1	2609.11	3.41649238932864	1
7	Easy-to-control	11	Male	300	1100	EGF	254.26	2.40527804265442	1
7	Easy-to-control	11	Male	300	1100	EOTAXIN	56.975	1.75568433385241	1
7	Easy-to-control	11	Male	300	1100	FGF2	28.645	1.45704882658563	1
7	Easy-to-control	11	Male	300	1100	FLT3L	3.81837661840735	0.58187876199097	0
7	Easy-to-control	11	Male	300	1100	FRACTALKINE	92.06	1.96407097055795	1
7	Easy-to-control	11	Male	300	1100	GCSF	4.16139610306789	0.61923905614124	1
7	Easy-to-control	11	Male	300	1100	GMCSF	20.38	1.3092041796704	1
7	Easy-to-control	11	Male	300	1100	IFNALPHA2	46.725	1.66954931005087	1
7	Easy-to-control	11	Male	300	1100	IFNGAMMA	0.56568542494923	-0.24742501084004	0
7	Easy-to-control	11	Male	300	1100	IL10	6.78	0.83122969386706	1
7	Easy-to-control	11	Male	300	1100	IL12P40	6.51129509039022	0.81366737791855	0
7	Easy-to-control	11	Male	300	1100	IL12P70	1.44	0.15836249209524	1
7	Easy-to-control	11	Male	300	1100	IL13	44.83	1.65156873886579	1
7	Easy-to-control	11	Male	300	1100	IL15	0.84852813742385	-0.07133375178436	0
7	Easy-to-control	11	Male	300	1100	IL17A	0.49497474683058	-0.30541695781773	0
7	Easy-to-control	11	Male	300	1100	IL1ALPHA	38.075	1.58063991200808	1
7	Easy-to-control	11	Male	300	1100	IL1BETA	0.56568542494923	-0.24742501084004	0
7	Easy-to-control	11	Male	300	1100	IL1RA	176.37	2.24642471490874	1
7	Easy-to-control	11	Male	300	1100	IL2	14.255	1.15396722164547	1
7	Easy-to-control	11	Male	300	1100	IL3	0.49497474683058	-0.30541695781773	0
7	Easy-to-control	11	Male	300	1100	IL4	3.18198051533946	0.50269751594335	0
7	Easy-to-control	11	Male	300	1100	IL5	0.35355339059327	-0.45154499349597	0
7	Easy-to-control	11	Male	300	1100	IL6	9.74	0.98855895687861	1
7	Easy-to-control	11	Male	300	1100	IL7	0.98994949366116	-0.00438696215375	0
7	Easy-to-control	11	Male	300	1100	IL8	6.175	0.7906369619317	1
7	Easy-to-control	11	Male	300	1100	IL9	0.84852813742385	-0.07133375178436	0
7	Easy-to-control	11	Male	300	1100	IP10	79.8	1.90200289135072	1
7	Easy-to-control	11	Male	300	1100	MCP1	361.86	2.55854057885459	1
7	Easy-to-control	11	Male	300	1100	MCP3	22.595	1.35401234566722	1
7	Easy-to-control	11	Male	300	1100	MDC	2480.795	3.39459087791703	1
7	Easy-to-control	11	Male	300	1100	MIP1ALPHA	31.87	1.50338206347373	1
7	Easy-to-control	11	Male	300	1100	MIP1BETA	51.055	1.70803828052823	1
7	Easy-to-control	11	Male	300	1100	SCD40L	10000	4	1
7	Easy-to-control	11	Male	300	1100	TGFALPHA	0.56568542494923	-0.24742501084004	0
7	Easy-to-control	11	Male	300	1100	TNFALPHA	5.45	0.73639650227664	1
7	Easy-to-control	11	Male	300	1100	TNFBETA	6.965	0.84292112075998	1
7	Easy-to-control	11	Male	300	1100	VEGF	212.22	2.32678631019839	1
8	Difficult-to-control	8	Male	100	1800	CXCL-1	2610.97	3.41680188181555	1
8	Difficult-to-control	8	Male	100	1800	EGF	102.85	2.01220429603074	1
8	Difficult-to-control	8	Male	100	1800	EOTAXIN	43.375	1.63723948779893	1
8	Difficult-to-control	8	Male	100	1800	FGF2	82.525	1.91658553300234	1
8	Difficult-to-control	8	Male	100	1800	FLT3L	3.81837661840735	0.58187876199097	0
8	Difficult-to-control	8	Male	100	1800	FRACTALKINE	96.305	1.98364883557769	1
8	Difficult-to-control	8	Male	100	1800	GCSF	69.495	1.84195355925883	1
8	Difficult-to-control	8	Male	100	1800	GMCSF	18.685	1.27149310218565	1
8	Difficult-to-control	8	Male	100	1800	IFNALPHA2	140.7	2.14829409743474	1
8	Difficult-to-control	8	Male	100	1800	IFNGAMMA	7.66	0.8842287696326	1
8	Difficult-to-control	8	Male	100	1800	IL10	5.19	0.71516735784845	1
8	Difficult-to-control	8	Male	100	1800	IL12P40	41.06	1.61341894503457	1
8	Difficult-to-control	8	Male	100	1800	IL12P70	3.95	0.59659709562646	1
8	Difficult-to-control	8	Male	100	1800	IL13	17.66	1.24699069924155	1
8	Difficult-to-control	8	Male	100	1800	IL15	5.195	0.71558555189319	1
8	Difficult-to-control	8	Male	100	1800	IL17A	25.34	1.40380661054742	1
8	Difficult-to-control	8	Male	100	1800	IL1ALPHA	6.64680374315354	0.8226128557677	0
8	Difficult-to-control	8	Male	100	1800	IL1BETA	1.76	0.24551266781414	1
8	Difficult-to-control	8	Male	100	1800	IL1RA	78.95	1.89735213434431	1
8	Difficult-to-control	8	Male	100	1800	IL2	3.9	0.59106460702649	1
8	Difficult-to-control	8	Male	100	1800	IL3	0.49497474683058	-0.30541695781773	0
8	Difficult-to-control	8	Male	100	1800	IL4	3.18198051533946	0.50269751594335	0
8	Difficult-to-control	8	Male	100	1800	IL5	0.865	-0.06298389253518	1
8	Difficult-to-control	8	Male	100	1800	IL6	0.63639610306789	-0.19627248839266	0
8	Difficult-to-control	8	Male	100	1800	IL7	6.845	0.83537345247	1
8	Difficult-to-control	8	Male	100	1800	IL8	14.74	1.16849748352303	1
8	Difficult-to-control	8	Male	100	1800	IL9	0.84852813742385	-0.07133375178436	0
8	Difficult-to-control	8	Male	100	1800	IP10	158.915	2.20116489223425	1
8	Difficult-to-control	8	Male	100	1800	MCP1	308.215	2.48885377084802	1
8	Difficult-to-control	8	Male	100	1800	MCP3	25.655	1.4091720189914	1
8	Difficult-to-control	8	Male	100	1800	MDC	1939.195	3.28762148270731	1
8	Difficult-to-control	8	Male	100	1800	MIP1ALPHA	28.455	1.45415858994434	1
8	Difficult-to-control	8	Male	100	1800	MIP1BETA	57.84	1.76222828428647	1
8	Difficult-to-control	8	Male	100	1800	SCD40L	10000	4	1
8	Difficult-to-control	8	Male	100	1800	TGFALPHA	0.56568542494923	-0.24742501084004	0
8	Difficult-to-control	8	Male	100	1800	TNFALPHA	8.14	0.9106244048892	1
8	Difficult-to-control	8	Male	100	1800	TNFBETA	1.06066017177982	0.02557626122369	0
8	Difficult-to-control	8	Male	100	1800	VEGF	230.255	2.36220906969986	1
9	Easy-to-control	9	Male	240	1740	CXCL-1	3042.33	3.48320631997535	1
9	Easy-to-control	9	Male	240	1740	EGF	90.67	1.95746361572993	1
9	Easy-to-control	9	Male	240	1740	EOTAXIN	62.895	1.79861612145924	1
9	Easy-to-control	9	Male	240	1740	FGF2	49.22	1.69214160936678	1
9	Easy-to-control	9	Male	240	1740	FLT3L	3.81837661840735	0.58187876199097	0
9	Easy-to-control	9	Male	240	1740	FRACTALKINE	50.04	1.69931730102138	1
9	Easy-to-control	9	Male	240	1740	GCSF	31.61	1.49982449583957	1
9	Easy-to-control	9	Male	240	1740	GMCSF	33.165	1.52068000163439	1
9	Easy-to-control	9	Male	240	1740	IFNALPHA2	56.63	1.75304656162652	1
9	Easy-to-control	9	Male	240	1740	IFNGAMMA	5.29	0.72345567203518	1
9	Easy-to-control	9	Male	240	1740	IL10	0.7778174593052	-0.10912231267376	0
9	Easy-to-control	9	Male	240	1740	IL12P40	5.23259018078045	0.71871672189898	0
9	Easy-to-control	9	Male	240	1740	IL12P70	1.74	0.24054924828259	1
9	Easy-to-control	9	Male	240	1740	IL13	64.635	1.81046775314404	1
9	Easy-to-control	9	Male	240	1740	IL15	0.84852813742385	-0.07133375178436	0
9	Easy-to-control	9	Male	240	1740	IL17A	1.895	0.27760921430409	1
9	Easy-to-control	9	Male	240	1740	IL1ALPHA	6.64680374315354	0.8226128557677	0
9	Easy-to-control	9	Male	240	1740	IL1BETA	0.56568542494923	-0.24742501084004	0
9	Easy-to-control	9	Male	240	1740	IL1RA	37.725	1.57662924844762	1
9	Easy-to-control	9	Male	240	1740	IL2	0.70710678118654	-0.15051499783199	0
9	Easy-to-control	9	Male	240	1740	IL3	0.49497474683058	-0.30541695781773	0
9	Easy-to-control	9	Male	240	1740	IL4	3.18198051533946	0.50269751594335	0
9	Easy-to-control	9	Male	240	1740	IL5	0.35355339059327	-0.45154499349597	0
9	Easy-to-control	9	Male	240	1740	IL6	0.63639610306789	-0.19627248839266	0
9	Easy-to-control	9	Male	240	1740	IL7	0.98994949366116	-0.00438696215375	0
9	Easy-to-control	9	Male	240	1740	IL8	10.49	1.02077548819355	1
9	Easy-to-control	9	Male	240	1740	IL9	0.84852813742385	-0.07133375178436	0
9	Easy-to-control	9	Male	240	1740	IP10	482.725	2.68369979121748	1
9	Easy-to-control	9	Male	240	1740	MCP1	453.395	2.65647672645573	1
9	Easy-to-control	9	Male	240	1740	MCP3	13.28	1.12319807503199	1
9	Easy-to-control	9	Male	240	1740	MDC	2476.44	3.39382781021688	1
9	Easy-to-control	9	Male	240	1740	MIP1ALPHA	20.72	1.31638975107319	1
9	Easy-to-control	9	Male	240	1740	MIP1BETA	41.74	1.62055244472943	1
9	Easy-to-control	9	Male	240	1740	SCD40L	10000	4	1
9	Easy-to-control	9	Male	240	1740	TGFALPHA	1.515	0.18041263283832	1
9	Easy-to-control	9	Male	240	1740	TNFALPHA	11.605	1.06464514479193	1
9	Easy-to-control	9	Male	240	1740	TNFBETA	29.54	1.47041049097593	1
9	Easy-to-control	9	Male	240	1740	VEGF	77.94	1.89176040145667	1
10	Easy-to-control	7	Male	140	3120	CXCL-1	987.08	2.99435235241693	1
10	Easy-to-control	7	Male	140	3120	EGF	335.895	2.52620353915404	1
10	Easy-to-control	7	Male	140	3120	EOTAXIN	41.115	1.61400029459517	1
10	Easy-to-control	7	Male	140	3120	FGF2	33.295	1.52237901922856	1
10	Easy-to-control	7	Male	140	3120	FLT3L	8.31918830920368	0.92008095489284	1
10	Easy-to-control	7	Male	140	3120	FRACTALKINE	70.225	1.84649174787361	1
10	Easy-to-control	7	Male	140	3120	GCSF	16.72	1.22323627310299	1
10	Easy-to-control	7	Male	140	3120	GMCSF	14.93	1.17405980772502	1
10	Easy-to-control	7	Male	140	3120	IFNALPHA2	14.3203048327204	1.15595226278743	1
10	Easy-to-control	7	Male	140	3120	IFNGAMMA	4.41	0.64443858946783	1
10	Easy-to-control	7	Male	140	3120	IL10	5.915	0.77195474896394	1
10	Easy-to-control	7	Male	140	3120	IL12P40	5.23259018078045	0.71871672189898	0
10	Easy-to-control	7	Male	140	3120	IL12P70	0.42426406871192	-0.37236374744834	0
10	Easy-to-control	7	Male	140	3120	IL13	0.91923881554251	-0.03657164552515	0
10	Easy-to-control	7	Male	140	3120	IL15	0.84852813742385	-0.07133375178436	0
10	Easy-to-control	7	Male	140	3120	IL17A	0.49497474683058	-0.30541695781773	0
10	Easy-to-control	7	Male	140	3120	IL1ALPHA	6.64680374315354	0.8226128557677	0
10	Easy-to-control	7	Male	140	3120	IL1BETA	0.56568542494923	-0.24742501084004	0
10	Easy-to-control	7	Male	140	3120	IL1RA	206.905	2.31577098581397	1
10	Easy-to-control	7	Male	140	3120	IL2	9.81	0.99166900737994	1
10	Easy-to-control	7	Male	140	3120	IL3	0.49497474683058	-0.30541695781773	0
10	Easy-to-control	7	Male	140	3120	IL4	3.18198051533946	0.50269751594335	0
10	Easy-to-control	7	Male	140	3120	IL5	0.35355339059327	-0.45154499349597	0
10	Easy-to-control	7	Male	140	3120	IL6	0.63639610306789	-0.19627248839266	0
10	Easy-to-control	7	Male	140	3120	IL7	6.47	0.8109042806687	1
10	Easy-to-control	7	Male	140	3120	IL8	7.005	0.84540813962179	1
10	Easy-to-control	7	Male	140	3120	IL9	3.49	0.54282542695918	1
10	Easy-to-control	7	Male	140	3120	IP10	495.385	2.694942852238	1
10	Easy-to-control	7	Male	140	3120	MCP1	244.82	2.38884689359951	1
10	Easy-to-control	7	Male	140	3120	MCP3	12.52	1.09760432887441	1
10	Easy-to-control	7	Male	140	3120	MDC	2505.105	3.39882593378207	1
10	Easy-to-control	7	Male	140	3120	MIP1ALPHA	8.475	0.92813970687511	1
10	Easy-to-control	7	Male	140	3120	MIP1BETA	21.385	1.33010925459283	1
10	Easy-to-control	7	Male	140	3120	SCD40L	10000	4	1
10	Easy-to-control	7	Male	140	3120	TGFALPHA	0.74784271247461	-0.12618973407041	0
10	Easy-to-control	7	Male	140	3120	TNFALPHA	5.32	0.72591163229504	1
10	Easy-to-control	7	Male	140	3120	TNFBETA	8.41	0.92479599579791	1
10	Easy-to-control	7	Male	140	3120	VEGF	119.245	2.07644017791815	1
11	Difficult-to-control	9	Male	232	3242	CXCL-1	2795.155	3.44640589586402	1
11	Difficult-to-control	9	Male	232	3242	EGF	101.96	2.00842982679723	1
11	Difficult-to-control	9	Male	232	3242	EOTAXIN	35.32	1.54802069490553	1
11	Difficult-to-control	9	Male	232	3242	FGF2	55.88	1.74725639744214	1
11	Difficult-to-control	9	Male	232	3242	FLT3L	3.81837661840735	0.58187876199097	0
11	Difficult-to-control	9	Male	232	3242	FRACTALKINE	191.115	2.28129477476602	1
11	Difficult-to-control	9	Male	232	3242	GCSF	27.76	1.44341946178281	1
11	Difficult-to-control	9	Male	232	3242	GMCSF	36.685	1.56448852341079	1
11	Difficult-to-control	9	Male	232	3242	IFNALPHA2	41.92	1.62242127397567	1
11	Difficult-to-control	9	Male	232	3242	IFNGAMMA	1.71	0.23299611039215	1
11	Difficult-to-control	9	Male	232	3242	IL10	0.7778174593052	-0.10912231267376	0
11	Difficult-to-control	9	Male	232	3242	IL12P40	5.23259018078045	0.71871672189898	0
11	Difficult-to-control	9	Male	232	3242	IL12P70	1.425	0.15381486434452	1
11	Difficult-to-control	9	Male	232	3242	IL13	0.91923881554251	-0.03657164552515	0
11	Difficult-to-control	9	Male	232	3242	IL15	0.84852813742385	-0.07133375178436	0
11	Difficult-to-control	9	Male	232	3242	IL17A	1.15748737341529	0.06351626216431	1
11	Difficult-to-control	9	Male	232	3242	IL1ALPHA	6.64680374315354	0.8226128557677	0
11	Difficult-to-control	9	Male	232	3242	IL1BETA	0.56568542494923	-0.24742501084004	0
11	Difficult-to-control	9	Male	232	3242	IL1RA	70.52	1.84831230362728	1
11	Difficult-to-control	9	Male	232	3242	IL2	0.70710678118654	-0.15051499783199	0
11	Difficult-to-control	9	Male	232	3242	IL3	0.49497474683058	-0.30541695781773	0
11	Difficult-to-control	9	Male	232	3242	IL4	3.18198051533946	0.50269751594335	0
11	Difficult-to-control	9	Male	232	3242	IL5	0.35355339059327	-0.45154499349597	0
11	Difficult-to-control	9	Male	232	3242	IL6	0.63639610306789	-0.19627248839266	0
11	Difficult-to-control	9	Male	232	3242	IL7	9.78	0.9903388547876	1
11	Difficult-to-control	9	Male	232	3242	IL8	34.935	1.54326074759036	1
11	Difficult-to-control	9	Male	232	3242	IL9	2.15	0.3324384599156	1
11	Difficult-to-control	9	Male	232	3242	IP10	192.52	2.28447585300532	1
11	Difficult-to-control	9	Male	232	3242	MCP1	222.36	2.34705666536652	1
11	Difficult-to-control	9	Male	232	3242	MCP3	11.85	1.07371835034612	1
11	Difficult-to-control	9	Male	232	3242	MDC	1398.055	3.14552425705104	1
11	Difficult-to-control	9	Male	232	3242	MIP1ALPHA	4.69	0.67117284271508	1
11	Difficult-to-control	9	Male	232	3242	MIP1BETA	39.975	1.60178847241827	1
11	Difficult-to-control	9	Male	232	3242	SCD40L	10000	4	1
11	Difficult-to-control	9	Male	232	3242	TGFALPHA	8.6	0.93449845124356	1
11	Difficult-to-control	9	Male	232	3242	TNFALPHA	8.32	0.92012332629072	1
11	Difficult-to-control	9	Male	232	3242	TNFBETA	1.06066017177982	0.02557626122369	0
11	Difficult-to-control	9	Male	232	3242	VEGF	116.4	2.06595298031387	1
12	Difficult-to-control	14	Female	500	6400	CXCL-1	1426.405	3.15424285250928	1
12	Difficult-to-control	14	Female	500	6400	EGF	25.37	1.40432046722173	1
12	Difficult-to-control	14	Female	500	6400	EOTAXIN	79.75	1.90173069172921	1
12	Difficult-to-control	14	Female	500	6400	FGF2	52.8	1.72263392253381	1
12	Difficult-to-control	14	Female	500	6400	FLT3L	6.47418830920368	0.81118532720413	1
12	Difficult-to-control	14	Female	500	6400	FRACTALKINE	276.15	2.44114504755969	1
12	Difficult-to-control	14	Female	500	6400	GCSF	43.75	1.64097805735833	1
12	Difficult-to-control	14	Female	500	6400	GMCSF	31.79	1.50229052791477	1
12	Difficult-to-control	14	Female	500	6400	IFNALPHA2	57.8	1.76192783842052	1
12	Difficult-to-control	14	Female	500	6400	IFNGAMMA	16.335	1.21311913881145	1
12	Difficult-to-control	14	Female	500	6400	IL10	0.7778174593052	-0.10912231267376	0
12	Difficult-to-control	14	Female	500	6400	IL12P40	47.785	1.67929159034477	1
12	Difficult-to-control	14	Female	500	6400	IL12P70	3.11	0.49276038902683	1
12	Difficult-to-control	14	Female	500	6400	IL13	63.49	1.80270532707435	1
12	Difficult-to-control	14	Female	500	6400	IL15	1.38	0.13987908640123	1
12	Difficult-to-control	14	Female	500	6400	IL17A	5.22	0.71767050300226	1
12	Difficult-to-control	14	Female	500	6400	IL1ALPHA	38.685	1.58754260119361	1
12	Difficult-to-control	14	Female	500	6400	IL1BETA	0.56568542494923	-0.24742501084004	0
12	Difficult-to-control	14	Female	500	6400	IL1RA	105.915	2.02495747055046	1
12	Difficult-to-control	14	Female	500	6400	IL2	2.26	0.3541084391474	1
12	Difficult-to-control	14	Female	500	6400	IL3	0.49497474683058	-0.30541695781773	0
12	Difficult-to-control	14	Female	500	6400	IL4	38.09	1.58081097266094	1
12	Difficult-to-control	14	Female	500	6400	IL5	0.35355339059327	-0.45154499349597	0
12	Difficult-to-control	14	Female	500	6400	IL6	0.63639610306789	-0.19627248839266	0
12	Difficult-to-control	14	Female	500	6400	IL7	8.125	0.90982336965091	1
12	Difficult-to-control	14	Female	500	6400	IL8	20.64	1.31470969295517	1
12	Difficult-to-control	14	Female	500	6400	IL9	0.84852813742385	-0.07133375178436	0
12	Difficult-to-control	14	Female	500	6400	IP10	338.895	2.53006516137668	1
12	Difficult-to-control	14	Female	500	6400	MCP1	561.42	2.74928787986045	1
12	Difficult-to-control	14	Female	500	6400	MCP3	77.015	1.88657531975416	1
12	Difficult-to-control	14	Female	500	6400	MDC	2044.73	3.31063596894402	1
12	Difficult-to-control	14	Female	500	6400	MIP1ALPHA	12.96	1.11260500153457	1
12	Difficult-to-control	14	Female	500	6400	MIP1BETA	48.33	1.68421679513888	1
12	Difficult-to-control	14	Female	500	6400	SCD40L	10000	4	1
12	Difficult-to-control	14	Female	500	6400	TGFALPHA	15.935	1.20235206780975	1
12	Difficult-to-control	14	Female	500	6400	TNFALPHA	8.5	0.92941892571429	1
12	Difficult-to-control	14	Female	500	6400	TNFBETA	65.14	1.81384775422885	1
12	Difficult-to-control	14	Female	500	6400	VEGF	244.685	2.38860734647928	1
13	Difficult-to-control	12	Female	440	2030	CXCL-1	3381.89	3.52915947754619	1
13	Difficult-to-control	12	Female	440	2030	EGF	171.14	2.23335152765327	1
13	Difficult-to-control	12	Female	440	2030	EOTAXIN	48.985	1.6900631123849	1
13	Difficult-to-control	12	Female	440	2030	FGF2	55.055	1.74079676697356	1
13	Difficult-to-control	12	Female	440	2030	FLT3L	3.81837661840735	0.58187876199097	0
13	Difficult-to-control	12	Female	440	2030	FRACTALKINE	28.6956619664673	1.4578162477297	1
13	Difficult-to-control	12	Female	440	2030	GCSF	33.17	1.52074547151948	1
13	Difficult-to-control	12	Female	440	2030	GMCSF	10.34	1.01452053875792	1
13	Difficult-to-control	12	Female	440	2030	IFNALPHA2	30.08	1.4782778319196	1
13	Difficult-to-control	12	Female	440	2030	IFNGAMMA	4.4	0.64345267648618	1
13	Difficult-to-control	12	Female	440	2030	IL10	1.53	0.18469143081759	1
13	Difficult-to-control	12	Female	440	2030	IL12P40	5.23259018078045	0.71871672189898	0
13	Difficult-to-control	12	Female	440	2030	IL12P70	1.535	0.1861083798132	1
13	Difficult-to-control	12	Female	440	2030	IL13	0.91923881554251	-0.03657164552515	0
13	Difficult-to-control	12	Female	440	2030	IL15	0.84852813742385	-0.07133375178436	0
13	Difficult-to-control	12	Female	440	2030	IL17A	1.455	0.16286299332192	1
13	Difficult-to-control	12	Female	440	2030	IL1ALPHA	6.64680374315354	0.8226128557677	0
13	Difficult-to-control	12	Female	440	2030	IL1BETA	0.56568542494923	-0.24742501084004	0
13	Difficult-to-control	12	Female	440	2030	IL1RA	15.855	1.2001662463631	1
13	Difficult-to-control	12	Female	440	2030	IL2	0.70710678118654	-0.15051499783199	0
13	Difficult-to-control	12	Female	440	2030	IL3	0.49497474683058	-0.30541695781773	0
13	Difficult-to-control	12	Female	440	2030	IL4	55.65	1.74546516867072	1
13	Difficult-to-control	12	Female	440	2030	IL5	1.065	0.02734960777475	1
13	Difficult-to-control	12	Female	440	2030	IL6	0.63639610306789	-0.19627248839266	0
13	Difficult-to-control	12	Female	440	2030	IL7	5.32	0.72591163229504	1
13	Difficult-to-control	12	Female	440	2030	IL8	9.625	0.98340073818053	1
13	Difficult-to-control	12	Female	440	2030	IL9	0.84852813742385	-0.07133375178436	0
13	Difficult-to-control	12	Female	440	2030	IP10	284.235	2.45367755484044	1
13	Difficult-to-control	12	Female	440	2030	MCP1	245.785	2.39055537482379	1
13	Difficult-to-control	12	Female	440	2030	MCP3	10.065	1.00281377922467	1
13	Difficult-to-control	12	Female	440	2030	MDC	2109.79	3.32423922952519	1
13	Difficult-to-control	12	Female	440	2030	MIP1ALPHA	3.545	0.54961623951908	1
13	Difficult-to-control	12	Female	440	2030	MIP1BETA	11.75	1.07003786660775	1
13	Difficult-to-control	12	Female	440	2030	SCD40L	10000	4	1
13	Difficult-to-control	12	Female	440	2030	TGFALPHA	2.71	0.4329692908744	1
13	Difficult-to-control	12	Female	440	2030	TNFALPHA	8.785	0.94374176583131	1
13	Difficult-to-control	12	Female	440	2030	TNFBETA	1.95533008588991	0.29122008264226	1
13	Difficult-to-control	12	Female	440	2030	VEGF	1301.38	3.11440412808065	1
14	Easy-to-control	15	Female	100	2000	CXCL-1	1762.99	3.246249848909	1
14	Easy-to-control	15	Female	100	2000	EGF	118.65	2.07426774255335	1
14	Easy-to-control	15	Female	100	2000	EOTAXIN	51.31	1.71020201465538	1
14	Easy-to-control	15	Female	100	2000	FGF2	42.045	1.62371435681596	1
14	Easy-to-control	15	Female	100	2000	FLT3L	3.81837661840735	0.58187876199097	0
14	Easy-to-control	15	Female	100	2000	FRACTALKINE	57.33	1.75838194177467	1
14	Easy-to-control	15	Female	100	2000	GCSF	44.19	1.64532400156229	1
14	Easy-to-control	15	Female	100	2000	GMCSF	18.25	1.26126286879249	1
14	Easy-to-control	15	Female	100	2000	IFNALPHA2	72.39	1.85967857662844	1
14	Easy-to-control	15	Female	100	2000	IFNGAMMA	11.33	1.05422990986339	1
14	Easy-to-control	15	Female	100	2000	IL10	5.96	0.77524625974023	1
14	Easy-to-control	15	Female	100	2000	IL12P40	5.23259018078045	0.71871672189898	0
14	Easy-to-control	15	Female	100	2000	IL12P70	4.305	0.63397315578967	1
14	Easy-to-control	15	Female	100	2000	IL13	0.91923881554251	-0.03657164552515	0
14	Easy-to-control	15	Female	100	2000	IL15	0.84852813742385	-0.07133375178436	0
14	Easy-to-control	15	Female	100	2000	IL17A	4.02	0.60422605308447	1
14	Easy-to-control	15	Female	100	2000	IL1ALPHA	6.64680374315354	0.8226128557677	0
14	Easy-to-control	15	Female	100	2000	IL1BETA	0.56568542494923	-0.24742501084004	0
14	Easy-to-control	15	Female	100	2000	IL1RA	15.03	1.1769589805869	1
14	Easy-to-control	15	Female	100	2000	IL2	0.70710678118654	-0.15051499783199	0
14	Easy-to-control	15	Female	100	2000	IL3	0.49497474683058	-0.30541695781773	0
14	Easy-to-control	15	Female	100	2000	IL4	3.18198051533946	0.50269751594335	0
14	Easy-to-control	15	Female	100	2000	IL5	0.875	-0.05799194697768	1
14	Easy-to-control	15	Female	100	2000	IL6	0.63639610306789	-0.19627248839266	0
14	Easy-to-control	15	Female	100	2000	IL7	14.645	1.16568937601761	1
14	Easy-to-control	15	Female	100	2000	IL8	8.555	0.93222001387711	1
14	Easy-to-control	15	Female	100	2000	IL9	0.84852813742385	-0.07133375178436	0
14	Easy-to-control	15	Female	100	2000	IP10	490.69	2.69080720738162	1
14	Easy-to-control	15	Female	100	2000	MCP1	284.615	2.45425778487532	1
14	Easy-to-control	15	Female	100	2000	MCP3	6.20350288425444	0.79263698848469	1
14	Easy-to-control	15	Female	100	2000	MDC	1990.68	3.29900145319486	1
14	Easy-to-control	15	Female	100	2000	MIP1ALPHA	18.825	1.27473498487273	1
14	Easy-to-control	15	Female	100	2000	MIP1BETA	31.78	1.50215389287136	1
14	Easy-to-control	15	Female	100	2000	SCD40L	10000	4	1
14	Easy-to-control	15	Female	100	2000	TGFALPHA	2.765	0.44169513564071	1
14	Easy-to-control	15	Female	100	2000	TNFALPHA	5.81	0.76417613239033	1
14	Easy-to-control	15	Female	100	2000	TNFBETA	1.06066017177982	0.02557626122369	0
14	Easy-to-control	15	Female	100	2000	VEGF	111.005	2.04534254116056	1
15	Easy-to-control	12	Female	270	5330	CXCL-1	2181.275	3.33871042186191	1
15	Easy-to-control	12	Female	270	5330	EGF	452.28	2.65540738349723	1
15	Easy-to-control	12	Female	270	5330	EOTAXIN	43.895	1.64241505336104	1
15	Easy-to-control	12	Female	270	5330	FGF2	34.88	1.54257647626053	1
15	Easy-to-control	12	Female	270	5330	FLT3L	3.81837661840735	0.58187876199097	0
15	Easy-to-control	12	Female	270	5330	FRACTALKINE	254.83	2.40625055422655	1
15	Easy-to-control	12	Female	270	5330	GCSF	21.565	1.33374946248197	1
15	Easy-to-control	12	Female	270	5330	GMCSF	21.895	1.34034494952814	1
15	Easy-to-control	12	Female	270	5330	IFNALPHA2	44.29	1.64630568028475	1
15	Easy-to-control	12	Female	270	5330	IFNGAMMA	6.605	0.81987282195054	1
15	Easy-to-control	12	Female	270	5330	IL10	0.7778174593052	-0.10912231267376	0
15	Easy-to-control	12	Female	270	5330	IL12P40	5.23259018078045	0.71871672189898	0
15	Easy-to-control	12	Female	270	5330	IL12P70	1.67	0.22271647114758	1
15	Easy-to-control	12	Female	270	5330	IL13	2.15961940777125	0.33437722167477	1
15	Easy-to-control	12	Female	270	5330	IL15	0.84852813742385	-0.07133375178436	0
15	Easy-to-control	12	Female	270	5330	IL17A	5.23	0.71850168886727	1
15	Easy-to-control	12	Female	270	5330	IL1ALPHA	11.7834018715767	1.07127068949764	1
15	Easy-to-control	12	Female	270	5330	IL1BETA	0.56568542494923	-0.24742501084004	0
15	Easy-to-control	12	Female	270	5330	IL1RA	19.54	1.29092455938275	1
15	Easy-to-control	12	Female	270	5330	IL2	0.70710678118654	-0.15051499783199	0
15	Easy-to-control	12	Female	270	5330	IL3	0.59748737341529	-0.22367126814385	0
15	Easy-to-control	12	Female	270	5330	IL4	3.18198051533946	0.50269751594335	0
15	Easy-to-control	12	Female	270	5330	IL5	0.855	-0.06803388527182	1
15	Easy-to-control	12	Female	270	5330	IL6	0.63639610306789	-0.19627248839266	0
15	Easy-to-control	12	Female	270	5330	IL7	3.25497474683058	0.51254762351721	1
15	Easy-to-control	12	Female	270	5330	IL8	7.465	0.87302981206104	1
15	Easy-to-control	12	Female	270	5330	IL9	1.84	0.26481782300953	1
15	Easy-to-control	12	Female	270	5330	IP10	356.685	2.55228484593996	1
15	Easy-to-control	12	Female	270	5330	MCP1	232.365	2.36617071299719	1
15	Easy-to-control	12	Female	270	5330	MCP3	10.645	1.02714566577434	1
15	Easy-to-control	12	Female	270	5330	MDC	2486.625	3.39561029563972	1
15	Easy-to-control	12	Female	270	5330	MIP1ALPHA	6.96	0.84260923961056	1
15	Easy-to-control	12	Female	270	5330	MIP1BETA	23.83	1.37712404234645	1
15	Easy-to-control	12	Female	270	5330	SCD40L	10000	4	1
15	Easy-to-control	12	Female	270	5330	TGFALPHA	1.05	0.02118929906993	1
15	Easy-to-control	12	Female	270	5330	TNFALPHA	9.04	0.95616843047536	1
15	Easy-to-control	12	Female	270	5330	TNFBETA	1.06066017177982	0.02557626122369	0
15	Easy-to-control	12	Female	270	5330	VEGF	311.6	2.49359744900052	1
16	Easy-to-control	10	Female	680	3170	CXCL-1	1914.54	3.28206444438326	1
16	Easy-to-control	10	Female	680	3170	EGF	22.56	1.3533390953113	1
16	Easy-to-control	10	Female	680	3170	EOTAXIN	25.685	1.40967957006035	1
16	Easy-to-control	10	Female	680	3170	FGF2	102.615	2.01121084948023	1
16	Easy-to-control	10	Female	680	3170	FLT3L	27.86	1.44498111208794	1
16	Easy-to-control	10	Female	680	3170	FRACTALKINE	573.645	2.75864321254315	1
16	Easy-to-control	10	Female	680	3170	GCSF	25.03	1.39846084960822	1
16	Easy-to-control	10	Female	680	3170	GMCSF	17.63	1.24625231229932	1
16	Easy-to-control	10	Female	680	3170	IFNALPHA2	11.41	1.05728564441821	1
16	Easy-to-control	10	Female	680	3170	IFNGAMMA	23.505	1.37116025552427	1
16	Easy-to-control	10	Female	680	3170	IL10	63.595	1.80342297165831	1
16	Easy-to-control	10	Female	680	3170	IL12P40	6.34129509039022	0.80217796342923	0
16	Easy-to-control	10	Female	680	3170	IL12P70	5.795	0.76305344029961	1
16	Easy-to-control	10	Female	680	3170	IL13	1.26461940777125	0.10195984252803	0
16	Easy-to-control	10	Female	680	3170	IL15	1.21	0.08278537031645	1
16	Easy-to-control	10	Female	680	3170	IL17A	14.105	1.14937309049138	1
16	Easy-to-control	10	Female	680	3170	IL1ALPHA	6.64680374315354	0.8226128557677	0
16	Easy-to-control	10	Female	680	3170	IL1BETA	1.11	0.04532297878665	1
16	Easy-to-control	10	Female	680	3170	IL1RA	127.635	2.10596978271246	1
16	Easy-to-control	10	Female	680	3170	IL2	4.295	0.63296316816726	1
16	Easy-to-control	10	Female	680	3170	IL3	0.49497474683058	-0.30541695781773	0
16	Easy-to-control	10	Female	680	3170	IL4	3.18198051533946	0.50269751594335	0
16	Easy-to-control	10	Female	680	3170	IL5	0.35355339059327	-0.45154499349597	0
16	Easy-to-control	10	Female	680	3170	IL6	18.375	1.26422734775623	1
16	Easy-to-control	10	Female	680	3170	IL7	4.91	0.69108149212296	1
16	Easy-to-control	10	Female	680	3170	IL8	23.31	1.36754227352057	1
16	Easy-to-control	10	Female	680	3170	IL9	0.84852813742385	-0.07133375178436	0
16	Easy-to-control	10	Female	680	3170	IP10	208.8	2.31973049433022	1
16	Easy-to-control	10	Female	680	3170	MCP1	420.625	2.62389508156805	1
16	Easy-to-control	10	Female	680	3170	MCP3	21.76	1.33765889102614	1
16	Easy-to-control	10	Female	680	3170	MDC	1557.57	3.19244757374571	1
16	Easy-to-control	10	Female	680	3170	MIP1ALPHA	9.55	0.98000337158374	1
16	Easy-to-control	10	Female	680	3170	MIP1BETA	48.46	1.68538340980148	1
16	Easy-to-control	10	Female	680	3170	SCD40L	10000	4	1
16	Easy-to-control	10	Female	680	3170	TGFALPHA	1.48	0.17026171539495	1
16	Easy-to-control	10	Female	680	3170	TNFALPHA	13.31	1.12417805547467	1
16	Easy-to-control	10	Female	680	3170	TNFBETA	10.245	1.01051196273721	1
16	Easy-to-control	10	Female	680	3170	VEGF	223.38	2.34904428660203	1
17	Difficult-to-control	10	Female	400	6600	CXCL-1	2115.87	3.32548898093544	1
17	Difficult-to-control	10	Female	400	6600	EGF	108.76	2.03646919891546	1
17	Difficult-to-control	10	Female	400	6600	EOTAXIN	75.365	1.87716970348407	1
17	Difficult-to-control	10	Female	400	6600	FGF2	83.73	1.92288109120829	1
17	Difficult-to-control	10	Female	400	6600	FLT3L	3.81837661840735	0.58187876199097	0
17	Difficult-to-control	10	Female	400	6600	FRACTALKINE	38.8356619664673	1.58923071224409	1
17	Difficult-to-control	10	Female	400	6600	GCSF	70.22	1.84646082512933	1
17	Difficult-to-control	10	Female	400	6600	GMCSF	27.47	1.43885865942056	1
17	Difficult-to-control	10	Female	400	6600	IFNALPHA2	26.32	1.42028588494191	1
17	Difficult-to-control	10	Female	400	6600	IFNGAMMA	4.39	0.64246452024212	1
17	Difficult-to-control	10	Female	400	6600	IL10	1.2	0.07918124604762	1
17	Difficult-to-control	10	Female	400	6600	IL12P40	9.39129509039022	0.9727254870293	1
17	Difficult-to-control	10	Female	400	6600	IL12P70	4.085	0.61119206086843	1
17	Difficult-to-control	10	Female	400	6600	IL13	1.68461940777125	0.22650179970314	1
17	Difficult-to-control	10	Female	400	6600	IL15	0.84852813742385	-0.07133375178436	0
17	Difficult-to-control	10	Female	400	6600	IL17A	1.38	0.13987908640123	1
17	Difficult-to-control	10	Female	400	6600	IL1ALPHA	23.14	1.36436335461573	1
17	Difficult-to-control	10	Female	400	6600	IL1BETA	0.56568542494923	-0.24742501084004	0
17	Difficult-to-control	10	Female	400	6600	IL1RA	56.775	1.75415714289177	1
17	Difficult-to-control	10	Female	400	6600	IL2	1.05855339059327	0.02471276755645	1
17	Difficult-to-control	10	Female	400	6600	IL3	0.49497474683058	-0.30541695781773	0
17	Difficult-to-control	10	Female	400	6600	IL4	3.18198051533946	0.50269751594335	0
17	Difficult-to-control	10	Female	400	6600	IL5	0.35355339059327	-0.45154499349597	0
17	Difficult-to-control	10	Female	400	6600	IL6	5.825	0.76529592969805	1
17	Difficult-to-control	10	Female	400	6600	IL7	5.98	0.77670118398841	1
17	Difficult-to-control	10	Female	400	6600	IL8	8	0.90308998699194	1
17	Difficult-to-control	10	Female	400	6600	IL9	1.25	0.09691001300805	1
17	Difficult-to-control	10	Female	400	6600	IP10	192.89	2.28530971309026	1
17	Difficult-to-control	10	Female	400	6600	MCP1	410.545	2.61336076725466	1
17	Difficult-to-control	10	Female	400	6600	MCP3	21.185	1.326028468337	1
17	Difficult-to-control	10	Female	400	6600	MDC	735.95	2.86684830963407	1
17	Difficult-to-control	10	Female	400	6600	MIP1ALPHA	14.385	1.15790986622634	1
17	Difficult-to-control	10	Female	400	6600	MIP1BETA	35.18	1.54629583512144	1
17	Difficult-to-control	10	Female	400	6600	SCD40L	10000	4	1
17	Difficult-to-control	10	Female	400	6600	TGFALPHA	6.705	0.82639878218761	1
17	Difficult-to-control	10	Female	400	6600	TNFALPHA	13.63	1.13449585583467	1
17	Difficult-to-control	10	Female	400	6600	TNFBETA	1.06066017177982	0.02557626122369	0
17	Difficult-to-control	10	Female	400	6600	VEGF	147.825	2.16974788767114	1
18	Difficult-to-control	17	Female	250	2590	CXCL-1	2516.705	3.40083231194065	1
18	Difficult-to-control	17	Female	250	2590	EGF	85.795	1.933461978575	1
18	Difficult-to-control	17	Female	250	2590	EOTAXIN	51.375	1.71075183488412	1
18	Difficult-to-control	17	Female	250	2590	FGF2	53.895	1.73154847626033	1
18	Difficult-to-control	17	Female	250	2590	FLT3L	3.81837661840735	0.58187876199097	0
18	Difficult-to-control	17	Female	250	2590	FRACTALKINE	174.75	2.24241718441771	1
18	Difficult-to-control	17	Female	250	2590	GCSF	733.8	2.86557770741992	1
18	Difficult-to-control	17	Female	250	2590	GMCSF	6.41665042944955	0.80730838015196	0
18	Difficult-to-control	17	Female	250	2590	IFNALPHA2	30.91	1.4900990050633	1
18	Difficult-to-control	17	Female	250	2590	IFNGAMMA	164.24	2.21547893636253	1
18	Difficult-to-control	17	Female	250	2590	IL10	0.7778174593052	-0.10912231267376	0
18	Difficult-to-control	17	Female	250	2590	IL12P40	10.08	1.0034605321095	1
18	Difficult-to-control	17	Female	250	2590	IL12P70	20.16	1.30449052777348	1
18	Difficult-to-control	17	Female	250	2590	IL13	10.375	1.01598810538413	1
18	Difficult-to-control	17	Female	250	2590	IL15	0.84852813742385	-0.07133375178436	0
18	Difficult-to-control	17	Female	250	2590	IL17A	42.56	1.62900161928699	1
18	Difficult-to-control	17	Female	250	2590	IL1ALPHA	6.64680374315354	0.8226128557677	0
18	Difficult-to-control	17	Female	250	2590	IL1BETA	0.56568542494923	-0.24742501084004	0
18	Difficult-to-control	17	Female	250	2590	IL1RA	29.435	1.46886404014818	1
18	Difficult-to-control	17	Female	250	2590	IL2	1.10855339059327	0.04475661461934	1
18	Difficult-to-control	17	Female	250	2590	IL3	0.49497474683058	-0.30541695781773	0
18	Difficult-to-control	17	Female	250	2590	IL4	3.18198051533946	0.50269751594335	0
18	Difficult-to-control	17	Female	250	2590	IL5	25.835	1.41220846588168	1
18	Difficult-to-control	17	Female	250	2590	IL6	34.35	1.53592674139556	1
18	Difficult-to-control	17	Female	250	2590	IL7	22.865	1.3591712057167	1
18	Difficult-to-control	17	Female	250	2590	IL8	29.695	1.47268332961304	1
18	Difficult-to-control	17	Female	250	2590	IL9	0.84852813742385	-0.07133375178436	0
18	Difficult-to-control	17	Female	250	2590	IP10	350.19	2.54430374024306	1
18	Difficult-to-control	17	Female	250	2590	MCP1	286.035	2.45641917780335	1
18	Difficult-to-control	17	Female	250	2590	MCP3	15.03	1.1769589805869	1
18	Difficult-to-control	17	Female	250	2590	MDC	2026.13	3.30666730700223	1
18	Difficult-to-control	17	Female	250	2590	MIP1ALPHA	61.225	1.78692879379675	1
18	Difficult-to-control	17	Female	250	2590	MIP1BETA	56.755	1.75400412801063	1
18	Difficult-to-control	17	Female	250	2590	SCD40L	10000	4	1
18	Difficult-to-control	17	Female	250	2590	TGFALPHA	0.56568542494923	-0.24742501084004	0
18	Difficult-to-control	17	Female	250	2590	TNFALPHA	9.335	0.97011432228509	1
18	Difficult-to-control	17	Female	250	2590	TNFBETA	1.50033008588991	0.17618681819552	1
18	Difficult-to-control	17	Female	250	2590	VEGF	445.77	2.64911083742178	1
19	Difficult-to-control	15	Male	500	2500	CXCL-1	2045.365	3.31077082008964	1
19	Difficult-to-control	15	Male	500	2500	EGF	159.605	2.20304649251844	1
19	Difficult-to-control	15	Male	500	2500	EOTAXIN	98.295	1.99253142701182	1
19	Difficult-to-control	15	Male	500	2500	FGF2	99.215	1.99657733671825	1
19	Difficult-to-control	15	Male	500	2500	FLT3L	3.81837661840735	0.58187876199097	0
19	Difficult-to-control	15	Male	500	2500	FRACTALKINE	358.335	2.55428922950159	1
19	Difficult-to-control	15	Male	500	2500	GCSF	26.645	1.42561572457693	1
19	Difficult-to-control	15	Male	500	2500	GMCSF	22.38	1.34986008219233	1
19	Difficult-to-control	15	Male	500	2500	IFNALPHA2	94.375	1.97485696463724	1
19	Difficult-to-control	15	Male	500	2500	IFNGAMMA	256.77	2.4095442810964	1
19	Difficult-to-control	15	Male	500	2500	IL10	7.245	0.86003838980719	1
19	Difficult-to-control	15	Male	500	2500	IL12P40	624.62	2.795615885995	1
19	Difficult-to-control	15	Male	500	2500	IL12P70	23.875	1.37794338025578	1
19	Difficult-to-control	15	Male	500	2500	IL13	82.805	1.91805656150527	1
19	Difficult-to-control	15	Male	500	2500	IL15	1.73926406871192	0.24036552500323	1
19	Difficult-to-control	15	Male	500	2500	IL17A	86.39	1.93646347400474	1
19	Difficult-to-control	15	Male	500	2500	IL1ALPHA	14.0534018715767	1.14778146553807	1
19	Difficult-to-control	15	Male	500	2500	IL1BETA	0.56568542494923	-0.24742501084004	0
19	Difficult-to-control	15	Male	500	2500	IL1RA	45.48	1.65782045601569	1
19	Difficult-to-control	15	Male	500	2500	IL2	1.90855339059327	0.28070431357289	1
19	Difficult-to-control	15	Male	500	2500	IL3	1.975	0.29556709996247	1
19	Difficult-to-control	15	Male	500	2500	IL4	15.2259902576697	1.18258554757461	1
19	Difficult-to-control	15	Male	500	2500	IL5	2.26	0.3541084391474	1
19	Difficult-to-control	15	Male	500	2500	IL6	30.82	1.4888326343824	1
19	Difficult-to-control	15	Male	500	2500	IL7	31.345	1.49616827417497	1
19	Difficult-to-control	15	Male	500	2500	IL8	70.51	1.84825071467704	1
19	Difficult-to-control	15	Male	500	2500	IL9	2.455	0.39005149645898	1
19	Difficult-to-control	15	Male	500	2500	IP10	257.96	2.4115523682653	1
19	Difficult-to-control	15	Male	500	2500	MCP1	330.29	2.51889542500669	1
19	Difficult-to-control	15	Male	500	2500	MCP3	16.78	1.22479195649268	1
19	Difficult-to-control	15	Male	500	2500	MDC	1476.085	3.16911136695048	1
19	Difficult-to-control	15	Male	500	2500	MIP1ALPHA	68.19	1.83372069044463	1
19	Difficult-to-control	15	Male	500	2500	MIP1BETA	142.365	2.1534032324526	1
19	Difficult-to-control	15	Male	500	2500	SCD40L	10000	4	1
19	Difficult-to-control	15	Male	500	2500	TGFALPHA	4.95	0.69460519893356	1
19	Difficult-to-control	15	Male	500	2500	TNFALPHA	21.065	1.32356146346286	1
19	Difficult-to-control	15	Male	500	2500	TNFBETA	3.63033008588991	0.55994611483311	1
19	Difficult-to-control	15	Male	500	2500	VEGF	954.795	2.97991013605937	1
20	Easy-to-control	7	Male	10	4020	CXCL-1	1808.22	3.25725126849193	1
20	Easy-to-control	7	Male	10	4020	EGF	71.065	1.8516557603728	1
20	Easy-to-control	7	Male	10	4020	EOTAXIN	107.545	2.03159022390165	1
20	Easy-to-control	7	Male	10	4020	FGF2	44.6	1.64933485871214	1
20	Easy-to-control	7	Male	10	4020	FLT3L	3.81837661840735	0.58187876199097	0
20	Easy-to-control	7	Male	10	4020	FRACTALKINE	47.635	1.67792616955361	1
20	Easy-to-control	7	Male	10	4020	GCSF	51.48	1.71163853823234	1
20	Easy-to-control	7	Male	10	4020	GMCSF	31.155	1.49352775559078	1
20	Easy-to-control	7	Male	10	4020	IFNALPHA2	58.685	1.76852710891871	1
20	Easy-to-control	7	Male	10	4020	IFNGAMMA	6.695	0.82575058134802	1
20	Easy-to-control	7	Male	10	4020	IL10	0.7778174593052	-0.10912231267376	0
20	Easy-to-control	7	Male	10	4020	IL12P40	23.815	1.3768505858476	1
20	Easy-to-control	7	Male	10	4020	IL12P70	3.435	0.53592674139556	1
20	Easy-to-control	7	Male	10	4020	IL13	0.91923881554251	-0.03657164552515	0
20	Easy-to-control	7	Male	10	4020	IL15	0.84852813742385	-0.07133375178436	0
20	Easy-to-control	7	Male	10	4020	IL17A	1.82	0.26007138798507	1
20	Easy-to-control	7	Male	10	4020	IL1ALPHA	6.64680374315354	0.8226128557677	0
20	Easy-to-control	7	Male	10	4020	IL1BETA	0.56568542494923	-0.24742501084004	0
20	Easy-to-control	7	Male	10	4020	IL1RA	116.005	2.06447670841322	1
20	Easy-to-control	7	Male	10	4020	IL2	0.70710678118654	-0.15051499783199	0
20	Easy-to-control	7	Male	10	4020	IL3	0.49497474683058	-0.30541695781773	0
20	Easy-to-control	7	Male	10	4020	IL4	3.18198051533946	0.50269751594335	0
20	Easy-to-control	7	Male	10	4020	IL5	0.35355339059327	-0.45154499349597	0
20	Easy-to-control	7	Male	10	4020	IL6	0.63639610306789	-0.19627248839266	0
20	Easy-to-control	7	Male	10	4020	IL7	0.98994949366116	-0.00438696215375	0
20	Easy-to-control	7	Male	10	4020	IL8	6.29	0.79865064544526	1
20	Easy-to-control	7	Male	10	4020	IL9	1.10426406871192	0.04307294102985	0
20	Easy-to-control	7	Male	10	4020	IP10	222.02	2.34639209831732	1
20	Easy-to-control	7	Male	10	4020	MCP1	775.635	2.88965739809092	1
20	Easy-to-control	7	Male	10	4020	MCP3	20.86	1.31931430409051	1
20	Easy-to-control	7	Male	10	4020	MDC	1389.545	3.14287261583827	1
20	Easy-to-control	7	Male	10	4020	MIP1ALPHA	14.47	1.16046853111903	1
20	Easy-to-control	7	Male	10	4020	MIP1BETA	66.22	1.82098917641604	1
20	Easy-to-control	7	Male	10	4020	SCD40L	10000	4	1
20	Easy-to-control	7	Male	10	4020	TGFALPHA	2.76	0.44090908206521	1
20	Easy-to-control	7	Male	10	4020	TNFALPHA	10.62	1.02612451674545	1
20	Easy-to-control	7	Male	10	4020	TNFBETA	1.06066017177982	0.02557626122369	0
20	Easy-to-control	7	Male	10	4020	VEGF	194.65	2.28925440805418	1
21	Difficult-to-control	15	Female	321	2938	CXCL-1	5729.83	3.75814173694869	1
21	Difficult-to-control	15	Female	321	2938	EGF	880.665	2.94481073665329	1
21	Difficult-to-control	15	Female	321	2938	EOTAXIN	77.29	1.8881233072979	1
21	Difficult-to-control	15	Female	321	2938	FGF2	71.42	1.85381984585676	1
21	Difficult-to-control	15	Female	321	2938	FLT3L	25.18	1.40105572577184	1
21	Difficult-to-control	15	Female	321	2938	FRACTALKINE	135.34	2.13142617214745	1
21	Difficult-to-control	15	Female	321	2938	GCSF	81.965	1.91362844321593	1
21	Difficult-to-control	15	Female	321	2938	GMCSF	36.475	1.56199530056548	1
21	Difficult-to-control	15	Female	321	2938	IFNALPHA2	106.145	2.02589954137952	1
21	Difficult-to-control	15	Female	321	2938	IFNGAMMA	16.86	1.22685757028872	1
21	Difficult-to-control	15	Female	321	2938	IL10	0.7778174593052	-0.10912231267376	0
21	Difficult-to-control	15	Female	321	2938	IL12P40	5.23259018078045	0.71871672189898	0
21	Difficult-to-control	15	Female	321	2938	IL12P70	3.895	0.59050746200858	1
21	Difficult-to-control	15	Female	321	2938	IL13	0.91923881554251	-0.03657164552515	0
21	Difficult-to-control	15	Female	321	2938	IL15	0.84852813742385	-0.07133375178436	0
21	Difficult-to-control	15	Female	321	2938	IL17A	1.66	0.22010808804005	1
21	Difficult-to-control	15	Female	321	2938	IL1ALPHA	6.64680374315354	0.8226128557677	0
21	Difficult-to-control	15	Female	321	2938	IL1BETA	2.91	0.4638929889859	1
21	Difficult-to-control	15	Female	321	2938	IL1RA	79.125	1.89831372302541	1
21	Difficult-to-control	15	Female	321	2938	IL2	0.70710678118654	-0.15051499783199	0
21	Difficult-to-control	15	Female	321	2938	IL3	0.49497474683058	-0.30541695781773	0
21	Difficult-to-control	15	Female	321	2938	IL4	6.50599025766973	0.81331340861637	1
21	Difficult-to-control	15	Female	321	2938	IL5	0.755	-0.12205304837081	1
21	Difficult-to-control	15	Female	321	2938	IL6	1.30819805153394	0.11667349794631	1
21	Difficult-to-control	15	Female	321	2938	IL7	34.415	1.53674777388975	1
21	Difficult-to-control	15	Female	321	2938	IL8	6659.305	3.82342890628518	1
21	Difficult-to-control	15	Female	321	2938	IL9	0.84852813742385	-0.07133375178436	0
21	Difficult-to-control	15	Female	321	2938	IP10	192.935	2.28541101939117	1
21	Difficult-to-control	15	Female	321	2938	MCP1	5225.87	3.71815860191161	1
21	Difficult-to-control	15	Female	321	2938	MCP3	1108.55	3.04475528629523	1
21	Difficult-to-control	15	Female	321	2938	MDC	2045.77	3.31085680564902	1
21	Difficult-to-control	15	Female	321	2938	MIP1ALPHA	137.275	2.13759145238141	1
21	Difficult-to-control	15	Female	321	2938	MIP1BETA	127.25	2.10465779100879	1
21	Difficult-to-control	15	Female	321	2938	SCD40L	10000	4	1
21	Difficult-to-control	15	Female	321	2938	TGFALPHA	7.42	0.87040390527902	1
21	Difficult-to-control	15	Female	321	2938	TNFALPHA	16.17	1.2087100199064	1
21	Difficult-to-control	15	Female	321	2938	TNFBETA	1.06066017177982	0.02557626122369	0
21	Difficult-to-control	15	Female	321	2938	VEGF	949.735	2.97760244308627	1
22	Difficult-to-control	11	Female	600	5300	CXCL-1	1470.09	3.16734392339232	1
22	Difficult-to-control	11	Female	600	5300	EGF	228.03	2.35799198725208	1
22	Difficult-to-control	11	Female	600	5300	EOTAXIN	81.94	1.91349595961712	1
22	Difficult-to-control	11	Female	600	5300	FGF2	66.065	1.81997143932565	1
22	Difficult-to-control	11	Female	600	5300	FLT3L	8.85918830920368	0.94739393306287	1
22	Difficult-to-control	11	Female	600	5300	FRACTALKINE	38.8556619664673	1.58945431223931	1
22	Difficult-to-control	11	Female	600	5300	GCSF	92.23	1.96487220863777	1
22	Difficult-to-control	11	Female	600	5300	GMCSF	16.23	1.21031851982623	1
22	Difficult-to-control	11	Female	600	5300	IFNALPHA2	35.91	1.55521540512607	1
22	Difficult-to-control	11	Female	600	5300	IFNGAMMA	6.43	0.80821097292422	1
22	Difficult-to-control	11	Female	600	5300	IL10	0.7778174593052	-0.10912231267376	0
22	Difficult-to-control	11	Female	600	5300	IL12P40	5.23259018078045	0.71871672189898	0
22	Difficult-to-control	11	Female	600	5300	IL12P70	0.95713203435596	-0.01902814807796	1
22	Difficult-to-control	11	Female	600	5300	IL13	0.91923881554251	-0.03657164552515	0
22	Difficult-to-control	11	Female	600	5300	IL15	0.84852813742385	-0.07133375178436	0
22	Difficult-to-control	11	Female	600	5300	IL17A	0.49497474683058	-0.30541695781773	0
22	Difficult-to-control	11	Female	600	5300	IL1ALPHA	6.64680374315354	0.8226128557677	0
22	Difficult-to-control	11	Female	600	5300	IL1BETA	0.56568542494923	-0.24742501084004	0
22	Difficult-to-control	11	Female	600	5300	IL1RA	49.945	1.69849201746492	1
22	Difficult-to-control	11	Female	600	5300	IL2	0.70710678118654	-0.15051499783199	0
22	Difficult-to-control	11	Female	600	5300	IL3	0.49497474683058	-0.30541695781773	0
22	Difficult-to-control	11	Female	600	5300	IL4	3.18198051533946	0.50269751594335	0
22	Difficult-to-control	11	Female	600	5300	IL5	8.805	0.94472936030329	1
22	Difficult-to-control	11	Female	600	5300	IL6	0.63639610306789	-0.19627248839266	0
22	Difficult-to-control	11	Female	600	5300	IL7	5.73	0.75815462196739	1
22	Difficult-to-control	11	Female	600	5300	IL8	1.65	0.2174839442139	1
22	Difficult-to-control	11	Female	600	5300	IL9	0.84852813742385	-0.07133375178436	0
22	Difficult-to-control	11	Female	600	5300	IP10	307.465	2.48779568540577	1
22	Difficult-to-control	11	Female	600	5300	MCP1	561.685	2.74949282604062	1
22	Difficult-to-control	11	Female	600	5300	MCP3	15.93	1.20221577580113	1
22	Difficult-to-control	11	Female	600	5300	MDC	1870.54	3.27196699967324	1
22	Difficult-to-control	11	Female	600	5300	MIP1ALPHA	6.325	0.80106052984785	1
22	Difficult-to-control	11	Female	600	5300	MIP1BETA	61.385	1.78806226017873	1
22	Difficult-to-control	11	Female	600	5300	SCD40L	10000	4	1
22	Difficult-to-control	11	Female	600	5300	TGFALPHA	2.095	0.32118402730231	1
22	Difficult-to-control	11	Female	600	5300	TNFALPHA	6.47	0.8109042806687	1
22	Difficult-to-control	11	Female	600	5300	TNFBETA	62.37	1.79497574405113	1
22	Difficult-to-control	11	Female	600	5300	VEGF	137.19	2.13732245610034	1
23	Difficult-to-control	10	Female	300	2200	CXCL-1	2734.265	3.43684060330439	1
23	Difficult-to-control	10	Female	300	2200	EGF	92.095	1.96423605222339	1
23	Difficult-to-control	10	Female	300	2200	EOTAXIN	52.665	1.72152208852103	1
23	Difficult-to-control	10	Female	300	2200	FGF2	62.135	1.79333630267215	1
23	Difficult-to-control	10	Female	300	2200	FLT3L	3.81837661840735	0.58187876199097	0
23	Difficult-to-control	10	Female	300	2200	FRACTALKINE	1098.71	3.04088307730094	1
23	Difficult-to-control	10	Female	300	2200	GCSF	23.455	1.37023543728317	1
23	Difficult-to-control	10	Female	300	2200	GMCSF	31.155	1.49352775559078	1
23	Difficult-to-control	10	Female	300	2200	IFNALPHA2	36.71	1.56478438450398	1
23	Difficult-to-control	10	Female	300	2200	IFNGAMMA	9.68	0.98587535730839	1
23	Difficult-to-control	10	Female	300	2200	IL10	9.47	0.97634997900327	1
23	Difficult-to-control	10	Female	300	2200	IL12P40	5.23259018078045	0.71871672189898	0
23	Difficult-to-control	10	Female	300	2200	IL12P70	1.855	0.26834391395106	1
23	Difficult-to-control	10	Female	300	2200	IL13	39	1.59106460702649	1
23	Difficult-to-control	10	Female	300	2200	IL15	0.84852813742385	-0.07133375178436	0
23	Difficult-to-control	10	Female	300	2200	IL17A	10.115	1.00496588710682	1
23	Difficult-to-control	10	Female	300	2200	IL1ALPHA	6.64680374315354	0.8226128557677	0
23	Difficult-to-control	10	Female	300	2200	IL1BETA	0.56568542494923	-0.24742501084004	0
23	Difficult-to-control	10	Female	300	2200	IL1RA	169.675	2.2296178578635	1
23	Difficult-to-control	10	Female	300	2200	IL2	10.255	1.01093566470438	1
23	Difficult-to-control	10	Female	300	2200	IL3	0.49497474683058	-0.30541695781773	0
23	Difficult-to-control	10	Female	300	2200	IL4	3.18198051533946	0.50269751594335	0
23	Difficult-to-control	10	Female	300	2200	IL5	2.845	0.45408227073109	1
23	Difficult-to-control	10	Female	300	2200	IL6	7.135	0.85339397745066	1
23	Difficult-to-control	10	Female	300	2200	IL7	0.98994949366116	-0.00438696215375	0
23	Difficult-to-control	10	Female	300	2200	IL8	19.285	1.28521964320206	1
23	Difficult-to-control	10	Female	300	2200	IL9	0.84852813742385	-0.07133375178436	0
23	Difficult-to-control	10	Female	300	2200	IP10	410.97	2.61381012039192	1
23	Difficult-to-control	10	Female	300	2200	MCP1	222.175	2.3466951888403	1
23	Difficult-to-control	10	Female	300	2200	MCP3	44.895	1.65219797589587	1
23	Difficult-to-control	10	Female	300	2200	MDC	1992.795	3.2994626248681	1
23	Difficult-to-control	10	Female	300	2200	MIP1ALPHA	11.51	1.06107532362979	1
23	Difficult-to-control	10	Female	300	2200	MIP1BETA	26.685	1.4262672071396	1
23	Difficult-to-control	10	Female	300	2200	SCD40L	10000	4	1
23	Difficult-to-control	10	Female	300	2200	TGFALPHA	8.51	0.92992956008458	1
23	Difficult-to-control	10	Female	300	2200	TNFALPHA	17.74	1.2489536154957	1
23	Difficult-to-control	10	Female	300	2200	TNFBETA	29.915	1.47588900717806	1
23	Difficult-to-control	10	Female	300	2200	VEGF	136.325	2.13457550635885	1
24	Difficult-to-control	8	Male	700	2800	CXCL-1	2919.43	3.46529806651034	1
24	Difficult-to-control	8	Male	700	2800	EGF	286.59	2.45726103246541	1
24	Difficult-to-control	8	Male	700	2800	EOTAXIN	40.61	1.60863298949003	1
24	Difficult-to-control	8	Male	700	2800	FGF2	64.035	1.80641741385962	1
24	Difficult-to-control	8	Male	700	2800	FLT3L	3.81837661840735	0.58187876199097	0
24	Difficult-to-control	8	Male	700	2800	FRACTALKINE	76.64	1.88445549607048	1
24	Difficult-to-control	8	Male	700	2800	GCSF	27.9	1.44560420327359	1
24	Difficult-to-control	8	Male	700	2800	GMCSF	37.36	1.57240686755805	1
24	Difficult-to-control	8	Male	700	2800	IFNALPHA2	57.295	1.75811672376221	1
24	Difficult-to-control	8	Male	700	2800	IFNGAMMA	6.105	0.7856856682809	1
24	Difficult-to-control	8	Male	700	2800	IL10	4.425	0.64591327503384	1
24	Difficult-to-control	8	Male	700	2800	IL12P40	13.0112950903902	1.11432052658596	1
24	Difficult-to-control	8	Male	700	2800	IL12P70	7.035	0.84726410177076	1
24	Difficult-to-control	8	Male	700	2800	IL13	0.91923881554251	-0.03657164552515	0
24	Difficult-to-control	8	Male	700	2800	IL15	0.84852813742385	-0.07133375178436	0
24	Difficult-to-control	8	Male	700	2800	IL17A	1.245	0.09516935143175	1
24	Difficult-to-control	8	Male	700	2800	IL1ALPHA	6.64680374315354	0.8226128557677	0
24	Difficult-to-control	8	Male	700	2800	IL1BETA	5.6	0.7481880270062	1
24	Difficult-to-control	8	Male	700	2800	IL1RA	76.955	1.88623684251531	1
24	Difficult-to-control	8	Male	700	2800	IL2	1.54855339059327	0.18992618343534	1
24	Difficult-to-control	8	Male	700	2800	IL3	0.49497474683058	-0.30541695781773	0
24	Difficult-to-control	8	Male	700	2800	IL4	3.18198051533946	0.50269751594335	0
24	Difficult-to-control	8	Male	700	2800	IL5	0.51177669529663	-0.29091949440528	1
24	Difficult-to-control	8	Male	700	2800	IL6	19.14	1.28194193344082	1
24	Difficult-to-control	8	Male	700	2800	IL7	10.165	1.00710738297405	1
24	Difficult-to-control	8	Male	700	2800	IL8	1227.785	3.08912232324771	1
24	Difficult-to-control	8	Male	700	2800	IL9	1.655	0.21879799811173	1
24	Difficult-to-control	8	Male	700	2800	IP10	131.58	2.11918988206116	1
24	Difficult-to-control	8	Male	700	2800	MCP1	315.815	2.49943275348266	1
24	Difficult-to-control	8	Male	700	2800	MCP3	18.49	1.26693691115917	1
24	Difficult-to-control	8	Male	700	2800	MDC	1735.335	3.23938332616292	1
24	Difficult-to-control	8	Male	700	2800	MIP1ALPHA	500.035	2.69900040388578	1
24	Difficult-to-control	8	Male	700	2800	MIP1BETA	570.69	2.75640026262628	1
24	Difficult-to-control	8	Male	700	2800	SCD40L	10000	4	1
24	Difficult-to-control	8	Male	700	2800	TGFALPHA	5.99	0.77742682238931	1
24	Difficult-to-control	8	Male	700	2800	TNFALPHA	30.875	1.48960696626772	1
24	Difficult-to-control	8	Male	700	2800	TNFBETA	1.06066017177982	0.02557626122369	0
24	Difficult-to-control	8	Male	700	2800	VEGF	264.895	2.42307376089102	1
25	Difficult-to-control	16	Female	400	4800	CXCL-1	1035.68	3.01522558967385	1
25	Difficult-to-control	16	Female	400	4800	EGF	186.805	2.27138849632313	1
25	Difficult-to-control	16	Female	400	4800	EOTAXIN	51.31	1.71020201465538	1
25	Difficult-to-control	16	Female	400	4800	FGF2	131.405	2.11861189057457	1
25	Difficult-to-control	16	Female	400	4800	FLT3L	207.875	2.31780226222757	1
25	Difficult-to-control	16	Female	400	4800	FRACTALKINE	114.385	2.0583690765169	1
25	Difficult-to-control	16	Female	400	4800	GCSF	43.125	1.63472910808133	1
25	Difficult-to-control	16	Female	400	4800	GMCSF	31.4	1.49692964807321	1
25	Difficult-to-control	16	Female	400	4800	IFNALPHA2	32.875	1.51686576149781	1
25	Difficult-to-control	16	Female	400	4800	IFNGAMMA	348.4	2.54207814633562	1
25	Difficult-to-control	16	Female	400	4800	IL10	75.37	1.87719851527179	1
25	Difficult-to-control	16	Female	400	4800	IL12P40	18.74	1.27276958655175	1
25	Difficult-to-control	16	Female	400	4800	IL12P70	8.08	0.90741136077458	1
25	Difficult-to-control	16	Female	400	4800	IL13	6.26	0.79657433321042	1
25	Difficult-to-control	16	Female	400	4800	IL15	1.25426406871192	0.09838898108084	1
25	Difficult-to-control	16	Female	400	4800	IL17A	178.905	2.25262247830949	1
25	Difficult-to-control	16	Female	400	4800	IL1ALPHA	82.58	1.91687487853868	1
25	Difficult-to-control	16	Female	400	4800	IL1BETA	11.695	1.06800022614517	1
25	Difficult-to-control	16	Female	400	4800	IL1RA	7864.98	3.89569762258541	1
25	Difficult-to-control	16	Female	400	4800	IL2	64.845	1.81187649458933	1
25	Difficult-to-control	16	Female	400	4800	IL3	0.49497474683058	-0.30541695781773	0
25	Difficult-to-control	16	Female	400	4800	IL4	1230.625	3.09012573348219	1
25	Difficult-to-control	16	Female	400	4800	IL5	0.59677669529663	-0.22418814482106	1
25	Difficult-to-control	16	Female	400	4800	IL6	77.395	1.88871290457758	1
25	Difficult-to-control	16	Female	400	4800	IL7	14.2	1.15228834438305	1
25	Difficult-to-control	16	Female	400	4800	IL8	100.04	2.00017368305846	1
25	Difficult-to-control	16	Female	400	4800	IL9	0.84852813742385	-0.07133375178436	0
25	Difficult-to-control	16	Female	400	4800	IP10	186.52	2.27072540678245	1
25	Difficult-to-control	16	Female	400	4800	MCP1	202.87	2.30721782920314	1
25	Difficult-to-control	16	Female	400	4800	MCP3	32.83	1.51627088272934	1
25	Difficult-to-control	16	Female	400	4800	MDC	2245.06	3.35122795216371	1
25	Difficult-to-control	16	Female	400	4800	MIP1ALPHA	28.495	1.45476866130984	1
25	Difficult-to-control	16	Female	400	4800	MIP1BETA	153.94	2.18735148222346	1
25	Difficult-to-control	16	Female	400	4800	SCD40L	10000	4	1
25	Difficult-to-control	16	Female	400	4800	TGFALPHA	8.09	0.90794852161227	1
25	Difficult-to-control	16	Female	400	4800	TNFALPHA	7.155	0.85460963809579	1
25	Difficult-to-control	16	Female	400	4800	TNFBETA	48.26	1.68358731757276	1
25	Difficult-to-control	16	Female	400	4800	VEGF	852.875	2.93088538428796	1
26	Easy-to-control	10	Female	662	3672	CXCL-1	2061.75	3.31423600323516	1
26	Easy-to-control	10	Female	662	3672	EGF	184.06	2.26495941769054	1
26	Easy-to-control	10	Female	662	3672	EOTAXIN	102.965	2.01268962383111	1
26	Easy-to-control	10	Female	662	3672	FGF2	89.13	1.95002390652332	1
26	Easy-to-control	10	Female	662	3672	FLT3L	3.81837661840735	0.58187876199097	0
26	Easy-to-control	10	Female	662	3672	FRACTALKINE	92.62	1.96670477665787	1
26	Easy-to-control	10	Female	662	3672	GCSF	27.23	1.43504764133996	1
26	Easy-to-control	10	Female	662	3672	GMCSF	57.455	1.75932782898463	1
26	Easy-to-control	10	Female	662	3672	IFNALPHA2	64.52	1.80969435871692	1
26	Easy-to-control	10	Female	662	3672	IFNGAMMA	8.88	0.9484129657786	1
26	Easy-to-control	10	Female	662	3672	IL10	4.075	0.61012761307599	1
26	Easy-to-control	10	Female	662	3672	IL12P40	8.06129509039022	0.90640481915338	1
26	Easy-to-control	10	Female	662	3672	IL12P70	9.86	0.99387691494121	1
26	Easy-to-control	10	Female	662	3672	IL13	0.91923881554251	-0.03657164552515	0
26	Easy-to-control	10	Female	662	3672	IL15	3.5	0.54406804435027	1
26	Easy-to-control	10	Female	662	3672	IL17A	12.61	1.10071508657308	1
26	Easy-to-control	10	Female	662	3672	IL1ALPHA	15.3034018715767	1.18478798309412	1
26	Easy-to-control	10	Female	662	3672	IL1BETA	1.58784271247461	0.20080748015184	1
26	Easy-to-control	10	Female	662	3672	IL1RA	94.845	1.97701444086889	1
26	Easy-to-control	10	Female	662	3672	IL2	2.14355339059327	0.33113430517871	1
26	Easy-to-control	10	Female	662	3672	IL3	1.78748737341529	0.25224298268266	1
26	Easy-to-control	10	Female	662	3672	IL4	3.18198051533946	0.50269751594335	0
26	Easy-to-control	10	Female	662	3672	IL5	2.255	0.35314654621397	1
26	Easy-to-control	10	Female	662	3672	IL6	0.87819805153394	-0.0564075308037	0
26	Easy-to-control	10	Female	662	3672	IL7	15.05	1.17753649992986	1
26	Easy-to-control	10	Female	662	3672	IL8	164.205	2.21538637713999	1
26	Easy-to-control	10	Female	662	3672	IL9	5.385	0.731185707634	1
26	Easy-to-control	10	Female	662	3672	IP10	632.405	2.80099529494743	1
26	Easy-to-control	10	Female	662	3672	MCP1	994.025	2.9973973071594	1
26	Easy-to-control	10	Female	662	3672	MCP3	20.81	1.31827208021162	1
26	Easy-to-control	10	Female	662	3672	MDC	2449.81	3.38913240307827	1
26	Easy-to-control	10	Female	662	3672	MIP1ALPHA	59.54	1.7748088303107	1
26	Easy-to-control	10	Female	662	3672	MIP1BETA	66.105	1.8202343095656	1
26	Easy-to-control	10	Female	662	3672	SCD40L	10000	4	1
26	Easy-to-control	10	Female	662	3672	TGFALPHA	7.4	0.86923171973097	1
26	Easy-to-control	10	Female	662	3672	TNFALPHA	16.465	1.21656173504792	1
26	Easy-to-control	10	Female	662	3672	TNFBETA	1.06066017177982	0.02557626122369	0
26	Easy-to-control	10	Female	662	3672	VEGF	286.85	2.45765485421846	1
27	Difficult-to-control	10	Female	200	4100	CXCL-1	2808.44	3.44846514996852	1
27	Difficult-to-control	10	Female	200	4100	EGF	245.19	2.38950275363846	1
27	Difficult-to-control	10	Female	200	4100	EOTAXIN	71.975	1.85718167355012	1
27	Difficult-to-control	10	Female	200	4100	FGF2	85.49	1.93191531708124	1
27	Difficult-to-control	10	Female	200	4100	FLT3L	3.81837661840735	0.58187876199097	0
27	Difficult-to-control	10	Female	200	4100	FRACTALKINE	104.885	2.02071338254024	1
27	Difficult-to-control	10	Female	200	4100	GCSF	59.02	1.77099920516394	1
27	Difficult-to-control	10	Female	200	4100	GMCSF	52.81	1.72271616748849	1
27	Difficult-to-control	10	Female	200	4100	IFNALPHA2	59.065	1.7713302082995	1
27	Difficult-to-control	10	Female	200	4100	IFNGAMMA	56.11	1.74904026870345	1
27	Difficult-to-control	10	Female	200	4100	IL10	5.71	0.75663610824584	1
27	Difficult-to-control	10	Female	200	4100	IL12P40	26.955	1.43063933616465	1
27	Difficult-to-control	10	Female	200	4100	IL12P70	143.72	2.15751720853261	1
27	Difficult-to-control	10	Female	200	4100	IL13	88.52	1.94704140525522	1
27	Difficult-to-control	10	Female	200	4100	IL15	1.65426406871192	0.21860483679483	1
27	Difficult-to-control	10	Female	200	4100	IL17A	89.455	1.95160462004841	1
27	Difficult-to-control	10	Female	200	4100	IL1ALPHA	58.81	1.76945117940203	1
27	Difficult-to-control	10	Female	200	4100	IL1BETA	0.56568542494923	-0.24742501084004	0
27	Difficult-to-control	10	Female	200	4100	IL1RA	71.845	1.85639654911646	1
27	Difficult-to-control	10	Female	200	4100	IL2	1.30355339059327	0.11512882358657	1
27	Difficult-to-control	10	Female	200	4100	IL3	0.49497474683058	-0.30541695781773	0
27	Difficult-to-control	10	Female	200	4100	IL4	3.18198051533946	0.50269751594335	0
27	Difficult-to-control	10	Female	200	4100	IL5	13.555	1.1320995219165	1
27	Difficult-to-control	10	Female	200	4100	IL6	109.59	2.03977092693157	1
27	Difficult-to-control	10	Female	200	4100	IL7	11.96	1.07773117965239	1
27	Difficult-to-control	10	Female	200	4100	IL8	80.03	1.90325281689395	1
27	Difficult-to-control	10	Female	200	4100	IL9	1.845	0.26599637049507	1
27	Difficult-to-control	10	Female	200	4100	IP10	583.505	2.7660445818263	1
27	Difficult-to-control	10	Female	200	4100	MCP1	561.505	2.7493536278508	1
27	Difficult-to-control	10	Female	200	4100	MCP3	123.82	2.09279079967688	1
27	Difficult-to-control	10	Female	200	4100	MDC	2173.07	3.33707371625337	1
27	Difficult-to-control	10	Female	200	4100	MIP1ALPHA	15.11	1.17926446433902	1
27	Difficult-to-control	10	Female	200	4100	MIP1BETA	37.84	1.57795112772975	1
27	Difficult-to-control	10	Female	200	4100	SCD40L	10000	4	1
27	Difficult-to-control	10	Female	200	4100	TGFALPHA	7.505	0.87535069657928	1
27	Difficult-to-control	10	Female	200	4100	TNFALPHA	12.59	1.10002573010786	1
27	Difficult-to-control	10	Female	200	4100	TNFBETA	1.73533008588991	0.23938209632896	1
27	Difficult-to-control	10	Female	200	4100	VEGF	705.565	2.84853702920444	1
28	Difficult-to-control	12	Male	400	2200	CXCL-1	3608.17	3.55728699126531	1
28	Difficult-to-control	12	Male	400	2200	EGF	393.67	2.5951323202236	1
28	Difficult-to-control	12	Male	400	2200	EOTAXIN	159.38	2.20243382248923	1
28	Difficult-to-control	12	Male	400	2200	FGF2	69.53	1.84217222938561	1
28	Difficult-to-control	12	Male	400	2200	FLT3L	233.39	2.36808224400644	1
28	Difficult-to-control	12	Male	400	2200	FRACTALKINE	768.545	2.8856693014773	1
28	Difficult-to-control	12	Male	400	2200	GCSF	33.91	1.53032778977808	1
28	Difficult-to-control	12	Male	400	2200	GMCSF	28.32	1.45209324901773	1
28	Difficult-to-control	12	Male	400	2200	IFNALPHA2	18.63	1.27021285489624	1
28	Difficult-to-control	12	Male	400	2200	IFNGAMMA	73.105	1.8639470814469	1
28	Difficult-to-control	12	Male	400	2200	IL10	0.7778174593052	-0.10912231267376	0
28	Difficult-to-control	12	Male	400	2200	IL12P40	10.3012950903902	1.01289182812775	1
28	Difficult-to-control	12	Male	400	2200	IL12P70	2.645	0.4224256763712	1
28	Difficult-to-control	12	Male	400	2200	IL13	1.68461940777125	0.22650179970314	1
28	Difficult-to-control	12	Male	400	2200	IL15	0.84852813742385	-0.07133375178436	0
28	Difficult-to-control	12	Male	400	2200	IL17A	90.235	1.95537502267018	1
28	Difficult-to-control	12	Male	400	2200	IL1ALPHA	6.64680374315354	0.8226128557677	0
28	Difficult-to-control	12	Male	400	2200	IL1BETA	0.56568542494923	-0.24742501084004	0
28	Difficult-to-control	12	Male	400	2200	IL1RA	34.195	1.53396260806904	1
28	Difficult-to-control	12	Male	400	2200	IL2	0.70710678118654	-0.15051499783199	0
28	Difficult-to-control	12	Male	400	2200	IL3	0.49497474683058	-0.30541695781773	0
28	Difficult-to-control	12	Male	400	2200	IL4	3.18198051533946	0.50269751594335	0
28	Difficult-to-control	12	Male	400	2200	IL5	0.35355339059327	-0.45154499349597	0
28	Difficult-to-control	12	Male	400	2200	IL6	28.325	1.45216991853543	1
28	Difficult-to-control	12	Male	400	2200	IL7	7.35	0.86628733908419	1
28	Difficult-to-control	12	Male	400	2200	IL8	60.745	1.7835105363975	1
28	Difficult-to-control	12	Male	400	2200	IL9	0.84852813742385	-0.07133375178436	0
28	Difficult-to-control	12	Male	400	2200	IP10	216.105	2.33466481522793	1
28	Difficult-to-control	12	Male	400	2200	MCP1	229.17	2.36015776474734	1
28	Difficult-to-control	12	Male	400	2200	MCP3	20.43	1.31026836663244	1
28	Difficult-to-control	12	Male	400	2200	MDC	3776.24	3.57705958821167	1
28	Difficult-to-control	12	Male	400	2200	MIP1ALPHA	14.96	1.17493159352844	1
28	Difficult-to-control	12	Male	400	2200	MIP1BETA	81.275	1.90995697816816	1
28	Difficult-to-control	12	Male	400	2200	SCD40L	10000	4	1
28	Difficult-to-control	12	Male	400	2200	TGFALPHA	6.45	0.80955971463526	1
28	Difficult-to-control	12	Male	400	2200	TNFALPHA	20.925	1.32066546666529	1
28	Difficult-to-control	12	Male	400	2200	TNFBETA	1.06066017177982	0.02557626122369	0
28	Difficult-to-control	12	Male	400	2200	VEGF	907.575	2.95788252433102	1
29	Easy-to-control	13	Male	100	1000	CXCL-1	761.14	2.88146454591038	1
29	Easy-to-control	13	Male	100	1000	EGF	63.6	1.80345711564841	1
29	Easy-to-control	13	Male	100	1000	EOTAXIN	88.905	1.94892618629469	1
29	Easy-to-control	13	Male	100	1000	FGF2	96	1.98227123303956	1
29	Easy-to-control	13	Male	100	1000	FLT3L	3.81837661840735	0.58187876199097	0
29	Easy-to-control	13	Male	100	1000	FRACTALKINE	721.945	2.85850411293481	1
29	Easy-to-control	13	Male	100	1000	GCSF	26.81	1.42829681398287	1
29	Easy-to-control	13	Male	100	1000	GMCSF	37.475	1.57374164152031	1
29	Easy-to-control	13	Male	100	1000	IFNALPHA2	83.62	1.92231016321439	1
29	Easy-to-control	13	Male	100	1000	IFNGAMMA	104.1	2.01745072951053	1
29	Easy-to-control	13	Male	100	1000	IL10	0.7778174593052	-0.10912231267376	0
29	Easy-to-control	13	Male	100	1000	IL12P40	48.41	1.68493508264088	1
29	Easy-to-control	13	Male	100	1000	IL12P70	26.475	1.42283596877952	1
29	Easy-to-control	13	Male	100	1000	IL13	165.35	2.21840419924972	1
29	Easy-to-control	13	Male	100	1000	IL15	0.84852813742385	-0.07133375178436	0
29	Easy-to-control	13	Male	100	1000	IL17A	32.285	1.50900079074185	1
29	Easy-to-control	13	Male	100	1000	IL1ALPHA	353.81	2.54877010354104	1
29	Easy-to-control	13	Male	100	1000	IL1BETA	0.56568542494923	-0.24742501084004	0
29	Easy-to-control	13	Male	100	1000	IL1RA	158.93	2.20120588339179	1
29	Easy-to-control	13	Male	100	1000	IL2	1.11355339059327	0.04671104461582	1
29	Easy-to-control	13	Male	100	1000	IL3	0.49497474683058	-0.30541695781773	0
29	Easy-to-control	13	Male	100	1000	IL4	3.18198051533946	0.50269751594335	0
29	Easy-to-control	13	Male	100	1000	IL5	0.35355339059327	-0.45154499349597	0
29	Easy-to-control	13	Male	100	1000	IL6	64.14	1.80712895559242	1
29	Easy-to-control	13	Male	100	1000	IL7	15.625	1.19382002601611	1
29	Easy-to-control	13	Male	100	1000	IL8	35.12	1.54555450723406	1
29	Easy-to-control	13	Male	100	1000	IL9	0.84852813742385	-0.07133375178436	0
29	Easy-to-control	13	Male	100	1000	IP10	197.985	2.2966322879181	1
29	Easy-to-control	13	Male	100	1000	MCP1	355.21	2.55048518369351	1
29	Easy-to-control	13	Male	100	1000	MCP3	20.355	1.30867110671541	1
29	Easy-to-control	13	Male	100	1000	MDC	2188.07	3.34006121168673	1
29	Easy-to-control	13	Male	100	1000	MIP1ALPHA	30.325	1.48180080953861	1
29	Easy-to-control	13	Male	100	1000	MIP1BETA	88.94	1.94909712511291	1
29	Easy-to-control	13	Male	100	1000	SCD40L	10000	4	1
29	Easy-to-control	13	Male	100	1000	TGFALPHA	0.56568542494923	-0.24742501084004	0
29	Easy-to-control	13	Male	100	1000	TNFALPHA	32.255	1.50859704623006	1
29	Easy-to-control	13	Male	100	1000	TNFBETA	1.06066017177982	0.02557626122369	0
29	Easy-to-control	13	Male	100	1000	VEGF	728.105	2.86219401342346	1
30	Difficult-to-control	15	Male	637	2210	CXCL-1	2776.4	3.44348203573032	1
30	Difficult-to-control	15	Male	637	2210	EGF	7.82	0.89320675305984	1
30	Difficult-to-control	15	Male	637	2210	EOTAXIN	30.745	1.48777449738066	1
30	Difficult-to-control	15	Male	637	2210	FGF2	18.815	1.27450422265588	1
30	Difficult-to-control	15	Male	637	2210	FLT3L	3.81837661840735	0.58187876199097	0
30	Difficult-to-control	15	Male	637	2210	FRACTALKINE	33.8556619664673	1.52963130980596	1
30	Difficult-to-control	15	Male	637	2210	GCSF	7.18	0.8561244442423	1
30	Difficult-to-control	15	Male	637	2210	GMCSF	8.22665042944955	0.91522304346073	1
30	Difficult-to-control	15	Male	637	2210	IFNALPHA2	2.05060966544098	0.31188300006696	0
30	Difficult-to-control	15	Male	637	2210	IFNGAMMA	1.14284271247461	0.057986463287	1
30	Difficult-to-control	15	Male	637	2210	IL10	0.7778174593052	-0.10912231267376	0
30	Difficult-to-control	15	Male	637	2210	IL12P40	5.23259018078045	0.71871672189898	0
30	Difficult-to-control	15	Male	637	2210	IL12P70	0.42426406871192	-0.37236374744834	0
30	Difficult-to-control	15	Male	637	2210	IL13	0.91923881554251	-0.03657164552515	0
30	Difficult-to-control	15	Male	637	2210	IL15	0.84852813742385	-0.07133375178436	0
30	Difficult-to-control	15	Male	637	2210	IL17A	0.49497474683058	-0.30541695781773	0
30	Difficult-to-control	15	Male	637	2210	IL1ALPHA	6.64680374315354	0.8226128557677	0
30	Difficult-to-control	15	Male	637	2210	IL1BETA	0.56568542494923	-0.24742501084004	0
30	Difficult-to-control	15	Male	637	2210	IL1RA	11.88	1.07481644064517	1
30	Difficult-to-control	15	Male	637	2210	IL2	0.70710678118654	-0.15051499783199	0
30	Difficult-to-control	15	Male	637	2210	IL3	0.49497474683058	-0.30541695781773	0
30	Difficult-to-control	15	Male	637	2210	IL4	3.18198051533946	0.50269751594335	0
30	Difficult-to-control	15	Male	637	2210	IL5	0.46677669529663	-0.33089083505324	0
30	Difficult-to-control	15	Male	637	2210	IL6	0.63639610306789	-0.19627248839266	0
30	Difficult-to-control	15	Male	637	2210	IL7	0.98994949366116	-0.00438696215375	0
30	Difficult-to-control	15	Male	637	2210	IL8	10.71	1.02978947083185	1
30	Difficult-to-control	15	Male	637	2210	IL9	0.84852813742385	-0.07133375178436	0
30	Difficult-to-control	15	Male	637	2210	IP10	122.135	2.08684013674338	1
30	Difficult-to-control	15	Male	637	2210	MCP1	260.01	2.41499005128352	1
30	Difficult-to-control	15	Male	637	2210	MCP3	5.44850288425444	0.73627718513408	1
30	Difficult-to-control	15	Male	637	2210	MDC	2093.195	3.32080968867272	1
30	Difficult-to-control	15	Male	637	2210	MIP1ALPHA	25.1	1.39967372148103	1
30	Difficult-to-control	15	Male	637	2210	MIP1BETA	15.265	1.18369680863468	1
30	Difficult-to-control	15	Male	637	2210	SCD40L	10000	4	1
30	Difficult-to-control	15	Male	637	2210	TGFALPHA	0.56568542494923	-0.24742501084004	0
30	Difficult-to-control	15	Male	637	2210	TNFALPHA	5.765	0.76079931163071	1
30	Difficult-to-control	15	Male	637	2210	TNFBETA	1.06066017177982	0.02557626122369	0
30	Difficult-to-control	15	Male	637	2210	VEGF	82.685	1.91742673073649	1
31	Easy-to-control	9	Female	210	8380	CXCL-1	1968.445	3.29412328474463	1
31	Easy-to-control	9	Female	210	8380	EGF	116.985	2.06813017939697	1
31	Easy-to-control	9	Female	210	8380	EOTAXIN	161.515	2.20821286174278	1
31	Easy-to-control	9	Female	210	8380	FGF2	122.785	2.08914531456468	1
31	Easy-to-control	9	Female	210	8380	FLT3L	3.81837661840735	0.58187876199097	0
31	Easy-to-control	9	Female	210	8380	FRACTALKINE	204.395	2.31047026769081	1
31	Easy-to-control	9	Female	210	8380	GCSF	113.335	2.05436404895919	1
31	Easy-to-control	9	Female	210	8380	GMCSF	277.065	2.44258166736682	1
31	Easy-to-control	9	Female	210	8380	IFNALPHA2	76.865	1.88572863151763	1
31	Easy-to-control	9	Female	210	8380	IFNGAMMA	26.105	1.41672369754673	1
31	Easy-to-control	9	Female	210	8380	IL10	4.525	0.65561858354122	1
31	Easy-to-control	9	Female	210	8380	IL12P40	72.395	1.8597085724486	1
31	Easy-to-control	9	Female	210	8380	IL12P70	6.7	0.82607480270082	1
31	Easy-to-control	9	Female	210	8380	IL13	8.66	0.93751789201734	1
31	Easy-to-control	9	Female	210	8380	IL15	8.56	0.93247376467715	1
31	Easy-to-control	9	Female	210	8380	IL17A	342.575	2.53475566639888	1
31	Easy-to-control	9	Female	210	8380	IL1ALPHA	6.64680374315354	0.8226128557677	0
31	Easy-to-control	9	Female	210	8380	IL1BETA	2.69	0.4297522800024	1
31	Easy-to-control	9	Female	210	8380	IL1RA	268.12	2.42832921072168	1
31	Easy-to-control	9	Female	210	8380	IL2	10.435	1.01849245340147	1
31	Easy-to-control	9	Female	210	8380	IL3	0.49497474683058	-0.30541695781773	0
31	Easy-to-control	9	Female	210	8380	IL4	3.18198051533946	0.50269751594335	0
31	Easy-to-control	9	Female	210	8380	IL5	3.47	0.54032947479087	1
31	Easy-to-control	9	Female	210	8380	IL6	8.06	0.90633504180509	1
31	Easy-to-control	9	Female	210	8380	IL7	9.56	0.9804578922761	1
31	Easy-to-control	9	Female	210	8380	IL8	93.305	1.96990491721087	1
31	Easy-to-control	9	Female	210	8380	IL9	2.26	0.3541084391474	1
31	Easy-to-control	9	Female	210	8380	IP10	255.54	2.40745889045739	1
31	Easy-to-control	9	Female	210	8380	MCP1	837.23	2.92284478177967	1
31	Easy-to-control	9	Female	210	8380	MCP3	34.24	1.53453375600511	1
31	Easy-to-control	9	Female	210	8380	MDC	2411.655	3.38231517978948	1
31	Easy-to-control	9	Female	210	8380	MIP1ALPHA	16.615	1.22050034561473	1
31	Easy-to-control	9	Female	210	8380	MIP1BETA	69.01	1.83891202740599	1
31	Easy-to-control	9	Female	210	8380	SCD40L	10000	4	1
31	Easy-to-control	9	Female	210	8380	TGFALPHA	14.32	1.15594301797183	1
31	Easy-to-control	9	Female	210	8380	TNFALPHA	13.605	1.13369854611577	1
31	Easy-to-control	9	Female	210	8380	TNFBETA	7.595	0.8805277781988	1
31	Easy-to-control	9	Female	210	8380	VEGF	567.12	2.75367496334397	1
32	Difficult-to-control	10	Male	180	3210	CXCL-1	1408.24	3.14867667596615	1
32	Difficult-to-control	10	Male	180	3210	EGF	126.04	2.10050839450196	1
32	Difficult-to-control	10	Male	180	3210	EOTAXIN	85.105	1.92995507604957	1
32	Difficult-to-control	10	Male	180	3210	FGF2	91.6	1.96189547366785	1
32	Difficult-to-control	10	Male	180	3210	FLT3L	18.385	1.26446363420488	1
32	Difficult-to-control	10	Male	180	3210	FRACTALKINE	138.36	2.14101055334232	1
32	Difficult-to-control	10	Male	180	3210	GCSF	35.56	1.55096175229817	1
32	Difficult-to-control	10	Male	180	3210	GMCSF	26.955	1.43063933616465	1
32	Difficult-to-control	10	Male	180	3210	IFNALPHA2	73.155	1.86424401464724	1
32	Difficult-to-control	10	Male	180	3210	IFNGAMMA	10.87	1.03622954408629	1
32	Difficult-to-control	10	Male	180	3210	IL10	1.605	0.20547503674089	1
32	Difficult-to-control	10	Male	180	3210	IL12P40	20.72	1.31638975107319	1
32	Difficult-to-control	10	Male	180	3210	IL12P70	6.775	0.83090929954644	1
32	Difficult-to-control	10	Male	180	3210	IL13	47.6	1.67760695272049	1
32	Difficult-to-control	10	Male	180	3210	IL15	3.965	0.59824319165362	1
32	Difficult-to-control	10	Male	180	3210	IL17A	1.265	0.10209052551183	1
32	Difficult-to-control	10	Male	180	3210	IL1ALPHA	13.6734018715767	1.13587657822928	1
32	Difficult-to-control	10	Male	180	3210	IL1BETA	1.41	0.14921911265537	1
32	Difficult-to-control	10	Male	180	3210	IL1RA	84.985	1.92934227874843	1
32	Difficult-to-control	10	Male	180	3210	IL2	5.205	0.71642073384655	1
32	Difficult-to-control	10	Male	180	3210	IL3	0.825	-0.08354605145007	1
32	Difficult-to-control	10	Male	180	3210	IL4	23.86	1.37767043933432	1
32	Difficult-to-control	10	Male	180	3210	IL5	1.55	0.19033169817029	1
32	Difficult-to-control	10	Male	180	3210	IL6	0.63639610306789	-0.19627248839266	0
32	Difficult-to-control	10	Male	180	3210	IL7	11.285	1.05250156341378	1
32	Difficult-to-control	10	Male	180	3210	IL8	10.7	1.0293837776852	1
32	Difficult-to-control	10	Male	180	3210	IL9	1.665	0.22141423784233	1
32	Difficult-to-control	10	Male	180	3210	IP10	284.65	2.45431118814756	1
32	Difficult-to-control	10	Male	180	3210	MCP1	418.745	2.62194963440818	1
32	Difficult-to-control	10	Male	180	3210	MCP3	52.35	1.71891668601486	1
32	Difficult-to-control	10	Male	180	3210	MDC	2416.88	3.38325508787906	1
32	Difficult-to-control	10	Male	180	3210	MIP1ALPHA	1458.845	3.16400915123501	1
32	Difficult-to-control	10	Male	180	3210	MIP1BETA	63.52	1.80291048941904	1
32	Difficult-to-control	10	Male	180	3210	SCD40L	10000	4	1
32	Difficult-to-control	10	Male	180	3210	TGFALPHA	13.585	1.1330596427539	1
32	Difficult-to-control	10	Male	180	3210	TNFALPHA	12.57	1.09933527768595	1
32	Difficult-to-control	10	Male	180	3210	TNFBETA	23.155	1.36464478532991	1
32	Difficult-to-control	10	Male	180	3210	VEGF	242.365	2.38446990343008	1
33	Easy-to-control	8	Female	700	2400	CXCL-1	2906.07	3.46330607116213	1
33	Easy-to-control	8	Female	700	2400	EGF	299.72	2.47671572392606	1
33	Easy-to-control	8	Female	700	2400	EOTAXIN	79.19	1.89867034296553	1
33	Easy-to-control	8	Female	700	2400	FGF2	48.85	1.68886456805479	1
33	Easy-to-control	8	Female	700	2400	FLT3L	19.71	1.29468662427944	1
33	Easy-to-control	8	Female	700	2400	FRACTALKINE	146.08	2.16459076019022	1
33	Easy-to-control	8	Female	700	2400	GCSF	46.255	1.66515868529215	1
33	Easy-to-control	8	Female	700	2400	GMCSF	30.765	1.48805691942404	1
33	Easy-to-control	8	Female	700	2400	IFNALPHA2	74.635	1.87294253715398	1
33	Easy-to-control	8	Female	700	2400	IFNGAMMA	10.865	1.03602973065654	1
33	Easy-to-control	8	Female	700	2400	IL10	0.7778174593052	-0.10912231267376	0
33	Easy-to-control	8	Female	700	2400	IL12P40	41.79	1.62107237114362	1
33	Easy-to-control	8	Female	700	2400	IL12P70	0.42426406871192	-0.37236374744834	0
33	Easy-to-control	8	Female	700	2400	IL13	49.175	1.69174436859137	1
33	Easy-to-control	8	Female	700	2400	IL15	1.52926406871192	0.18448248455048	1
33	Easy-to-control	8	Female	700	2400	IL17A	0.49497474683058	-0.30541695781773	0
33	Easy-to-control	8	Female	700	2400	IL1ALPHA	60.355	1.78071325425874	1
33	Easy-to-control	8	Female	700	2400	IL1BETA	0.56568542494923	-0.24742501084004	0
33	Easy-to-control	8	Female	700	2400	IL1RA	124.04	2.09356175756528	1
33	Easy-to-control	8	Female	700	2400	IL2	1.64355339059327	0.21578381663998	1
33	Easy-to-control	8	Female	700	2400	IL3	0.49497474683058	-0.30541695781773	0
33	Easy-to-control	8	Female	700	2400	IL4	89.535	1.95199283794735	1
33	Easy-to-control	8	Female	700	2400	IL5	0.35355339059327	-0.45154499349597	0
33	Easy-to-control	8	Female	700	2400	IL6	0.63639610306789	-0.19627248839266	0
33	Easy-to-control	8	Female	700	2400	IL7	0.98994949366116	-0.00438696215375	0
33	Easy-to-control	8	Female	700	2400	IL8	16.775	1.22466252884102	1
33	Easy-to-control	8	Female	700	2400	IL9	0.84852813742385	-0.07133375178436	0
33	Easy-to-control	8	Female	700	2400	IP10	234.755	2.37061485098834	1
33	Easy-to-control	8	Female	700	2400	MCP1	404.835	2.60727805237368	1
33	Easy-to-control	8	Female	700	2400	MCP3	79.67	1.90129481716556	1
33	Easy-to-control	8	Female	700	2400	MDC	2147.09	3.33185024922626	1
33	Easy-to-control	8	Female	700	2400	MIP1ALPHA	9.7	0.98677173426624	1
33	Easy-to-control	8	Female	700	2400	MIP1BETA	21.715	1.33675983369824	1
33	Easy-to-control	8	Female	700	2400	SCD40L	10000	4	1
33	Easy-to-control	8	Female	700	2400	TGFALPHA	16.155	1.20830696235366	1
33	Easy-to-control	8	Female	700	2400	TNFALPHA	8.67	0.93801909747621	1
33	Easy-to-control	8	Female	700	2400	TNFBETA	83.075	1.91947034995074	1
33	Easy-to-control	8	Female	700	2400	VEGF	596.04	2.77527540604284	1
34	Easy-to-control	7	Male	400	1700	CXCL-1	2106.8	3.32362330968544	1
34	Easy-to-control	7	Male	400	1700	EGF	162.365	2.21049241686903	1
34	Easy-to-control	7	Male	400	1700	EOTAXIN	53.17	1.72566666031417	1
34	Easy-to-control	7	Male	400	1700	FGF2	40.275	1.60503554909125	1
34	Easy-to-control	7	Male	400	1700	FLT3L	3.81837661840735	0.58187876199097	0
34	Easy-to-control	7	Male	400	1700	FRACTALKINE	67.11	1.82678723881629	1
34	Easy-to-control	7	Male	400	1700	GCSF	37.725	1.57662924844762	1
34	Easy-to-control	7	Male	400	1700	GMCSF	25.67	1.40942586867144	1
34	Easy-to-control	7	Male	400	1700	IFNALPHA2	51.27	1.70986331744039	1
34	Easy-to-control	7	Male	400	1700	IFNGAMMA	6.46	0.81023251799508	1
34	Easy-to-control	7	Male	400	1700	IL10	5.995	0.77778918743486	1
34	Easy-to-control	7	Male	400	1700	IL12P40	23.63	1.37346372163236	1
34	Easy-to-control	7	Male	400	1700	IL12P70	0.975	-0.01099538430146	1
34	Easy-to-control	7	Male	400	1700	IL13	15.19	1.18155777386278	1
34	Easy-to-control	7	Male	400	1700	IL15	0.84852813742385	-0.07133375178436	0
34	Easy-to-control	7	Male	400	1700	IL17A	0.49497474683058	-0.30541695781773	0
34	Easy-to-control	7	Male	400	1700	IL1ALPHA	6.64680374315354	0.8226128557677	0
34	Easy-to-control	7	Male	400	1700	IL1BETA	0.56568542494923	-0.24742501084004	0
34	Easy-to-control	7	Male	400	1700	IL1RA	69.47	1.84179729887435	1
34	Easy-to-control	7	Male	400	1700	IL2	4.895	0.68975269613915	1
34	Easy-to-control	7	Male	400	1700	IL3	0.49497474683058	-0.30541695781773	0
34	Easy-to-control	7	Male	400	1700	IL4	3.18198051533946	0.50269751594335	0
34	Easy-to-control	7	Male	400	1700	IL5	0.45677669529663	-0.34029606185997	0
34	Easy-to-control	7	Male	400	1700	IL6	0.83819805153394	-0.07665335305722	0
34	Easy-to-control	7	Male	400	1700	IL7	0.98994949366116	-0.00438696215375	0
34	Easy-to-control	7	Male	400	1700	IL8	8.885	0.94865743214132	1
34	Easy-to-control	7	Male	400	1700	IL9	2.04	0.30963016742589	1
34	Easy-to-control	7	Male	400	1700	IP10	491.465	2.69149259470507	1
34	Easy-to-control	7	Male	400	1700	MCP1	319.875	2.50498029889524	1
34	Easy-to-control	7	Male	400	1700	MCP3	30.94	1.49052030936334	1
34	Easy-to-control	7	Male	400	1700	MDC	1992.295	3.29935364502469	1
34	Easy-to-control	7	Male	400	1700	MIP1ALPHA	5.545	0.74390155048517	1
34	Easy-to-control	7	Male	400	1700	MIP1BETA	56.65	1.75319991419941	1
34	Easy-to-control	7	Male	400	1700	SCD40L	10000	4	1
34	Easy-to-control	7	Male	400	1700	TGFALPHA	2.47	0.39269695325966	1
34	Easy-to-control	7	Male	400	1700	TNFALPHA	17.165	1.23464380776176	1
34	Easy-to-control	7	Male	400	1700	TNFBETA	9.91	0.99607365448527	1
34	Easy-to-control	7	Male	400	1700	VEGF	150.075	2.17630835202791	1
35	Difficult-to-control	9	Male	130	1760	CXCL-1	2726.04	3.43553222407819	1
35	Difficult-to-control	9	Male	130	1760	EGF	21.25	1.32735893438633	1
35	Difficult-to-control	9	Male	130	1760	EOTAXIN	51.085	1.70829339771703	1
35	Difficult-to-control	9	Male	130	1760	FGF2	20.28	1.30706795066129	1
35	Difficult-to-control	9	Male	130	1760	FLT3L	3.81837661840735	0.58187876199097	0
35	Difficult-to-control	9	Male	130	1760	FRACTALKINE	69.895	1.84444610922097	1
35	Difficult-to-control	9	Male	130	1760	GCSF	30.7	1.48713837547718	1
35	Difficult-to-control	9	Male	130	1760	GMCSF	32.97	1.51811894714315	1
35	Difficult-to-control	9	Male	130	1760	IFNALPHA2	54.46	1.73607763700394	1
35	Difficult-to-control	9	Male	130	1760	IFNGAMMA	4.815	0.68259629146055	1
35	Difficult-to-control	9	Male	130	1760	IL10	0.7778174593052	-0.10912231267376	0
35	Difficult-to-control	9	Male	130	1760	IL12P40	5.23259018078045	0.71871672189898	0
35	Difficult-to-control	9	Male	130	1760	IL12P70	1.3	0.11394335230683	1
35	Difficult-to-control	9	Male	130	1760	IL13	0.91923881554251	-0.03657164552515	0
35	Difficult-to-control	9	Male	130	1760	IL15	0.84852813742385	-0.07133375178436	0
35	Difficult-to-control	9	Male	130	1760	IL17A	0.49497474683058	-0.30541695781773	0
35	Difficult-to-control	9	Male	130	1760	IL1ALPHA	6.64680374315354	0.8226128557677	0
35	Difficult-to-control	9	Male	130	1760	IL1BETA	0.56568542494923	-0.24742501084004	0
35	Difficult-to-control	9	Male	130	1760	IL1RA	44.42	1.64757855421245	1
35	Difficult-to-control	9	Male	130	1760	IL2	0.70710678118654	-0.15051499783199	0
35	Difficult-to-control	9	Male	130	1760	IL3	0.49497474683058	-0.30541695781773	0
35	Difficult-to-control	9	Male	130	1760	IL4	3.18198051533946	0.50269751594335	0
35	Difficult-to-control	9	Male	130	1760	IL5	0.35355339059327	-0.45154499349597	0
35	Difficult-to-control	9	Male	130	1760	IL6	0.63639610306789	-0.19627248839266	0
35	Difficult-to-control	9	Male	130	1760	IL7	0.98994949366116	-0.00438696215375	0
35	Difficult-to-control	9	Male	130	1760	IL8	6.2	0.79239168949825	1
35	Difficult-to-control	9	Male	130	1760	IL9	0.84852813742385	-0.07133375178436	0
35	Difficult-to-control	9	Male	130	1760	IP10	167.67	2.22445536433556	1
35	Difficult-to-control	9	Male	130	1760	MCP1	427.585	2.63102246143035	1
35	Difficult-to-control	9	Male	130	1760	MCP3	8.20850288425444	0.91426395512234	1
35	Difficult-to-control	9	Male	130	1760	MDC	2004.995	3.30211329392621	1
35	Difficult-to-control	9	Male	130	1760	MIP1ALPHA	1449.89	3.16133505450728	1
35	Difficult-to-control	9	Male	130	1760	MIP1BETA	53.76	1.73045926004576	1
35	Difficult-to-control	9	Male	130	1760	SCD40L	10000	4	1
35	Difficult-to-control	9	Male	130	1760	TGFALPHA	0.76284271247461	-0.11756499827847	0
35	Difficult-to-control	9	Male	130	1760	TNFALPHA	12.58	1.09968064110925	1
35	Difficult-to-control	9	Male	130	1760	TNFBETA	1.06066017177982	0.02557626122369	0
35	Difficult-to-control	9	Male	130	1760	VEGF	150.28	2.17690118639134	1
36	Difficult-to-control	7	Male	197	3074	CXCL-1	3778.79	3.57735275739059	1
36	Difficult-to-control	7	Male	197	3074	EGF	29.215	1.46560589064628	1
36	Difficult-to-control	7	Male	197	3074	EOTAXIN	54.665	1.73770935244076	1
36	Difficult-to-control	7	Male	197	3074	FGF2	63.71	1.80420760508204	1
36	Difficult-to-control	7	Male	197	3074	FLT3L	83.105	1.91962715383326	1
36	Difficult-to-control	7	Male	197	3074	FRACTALKINE	169.335	2.2287467320952	1
36	Difficult-to-control	7	Male	197	3074	GCSF	62.18	1.79365071770717	1
36	Difficult-to-control	7	Male	197	3074	GMCSF	23.21	1.36567514045591	1
36	Difficult-to-control	7	Male	197	3074	IFNALPHA2	44.52	1.64855515566267	1
36	Difficult-to-control	7	Male	197	3074	IFNGAMMA	18.73	1.27253777737523	1
36	Difficult-to-control	7	Male	197	3074	IL10	6.545	0.81590965088677	1
36	Difficult-to-control	7	Male	197	3074	IL12P40	5.23259018078045	0.71871672189898	0
36	Difficult-to-control	7	Male	197	3074	IL12P70	4.4	0.64345267648618	1
36	Difficult-to-control	7	Male	197	3074	IL13	24.775	1.39401366315731	1
36	Difficult-to-control	7	Male	197	3074	IL15	3.96	0.59769518592551	1
36	Difficult-to-control	7	Male	197	3074	IL17A	23.17	1.36492603378997	1
36	Difficult-to-control	7	Male	197	3074	IL1ALPHA	6.64680374315354	0.8226128557677	0
36	Difficult-to-control	7	Male	197	3074	IL1BETA	0.56568542494923	-0.24742501084004	0
36	Difficult-to-control	7	Male	197	3074	IL1RA	110.935	2.045068587707	1
36	Difficult-to-control	7	Male	197	3074	IL2	8.805	0.94472936030329	1
36	Difficult-to-control	7	Male	197	3074	IL3	0.49497474683058	-0.30541695781773	0
36	Difficult-to-control	7	Male	197	3074	IL4	10.615	1.02591999850201	1
36	Difficult-to-control	7	Male	197	3074	IL5	1.375	0.13830269816628	1
36	Difficult-to-control	7	Male	197	3074	IL6	54.765	1.7385030920054	1
36	Difficult-to-control	7	Male	197	3074	IL7	15.54	1.19145101446489	1
36	Difficult-to-control	7	Male	197	3074	IL8	32.01	1.50528567414413	1
36	Difficult-to-control	7	Male	197	3074	IL9	1.53	0.18469143081759	1
36	Difficult-to-control	7	Male	197	3074	IP10	204.77	2.31126633028811	1
36	Difficult-to-control	7	Male	197	3074	MCP1	332.805	2.52218984242667	1
36	Difficult-to-control	7	Male	197	3074	MCP3	46.425	1.66675191241181	1
36	Difficult-to-control	7	Male	197	3074	MDC	2082.25	3.31853287075684	1
36	Difficult-to-control	7	Male	197	3074	MIP1ALPHA	13.89	1.14270224573761	1
36	Difficult-to-control	7	Male	197	3074	MIP1BETA	74.285	1.87090112769198	1
36	Difficult-to-control	7	Male	197	3074	SCD40L	10000	4	1
36	Difficult-to-control	7	Male	197	3074	TGFALPHA	2.925	0.46612587041819	1
36	Difficult-to-control	7	Male	197	3074	TNFALPHA	20.89	1.3199384399803	1
36	Difficult-to-control	7	Male	197	3074	TNFBETA	15.005	1.17623599976087	1
36	Difficult-to-control	7	Male	197	3074	VEGF	360.39	2.5567727317935	1
37	Difficult-to-control	12	Female	240	2190	CXCL-1	3142.37	3.49725731994575	1
37	Difficult-to-control	12	Female	240	2190	EGF	30.04	1.47769992833213	1
37	Difficult-to-control	12	Female	240	2190	EOTAXIN	35.59	1.55132798800384	1
37	Difficult-to-control	12	Female	240	2190	FGF2	28.07	1.44824241263443	1
37	Difficult-to-control	12	Female	240	2190	FLT3L	7.64918830920368	0.88361535259981	1
37	Difficult-to-control	12	Female	240	2190	FRACTALKINE	139.835	2.14561588674891	1
37	Difficult-to-control	12	Female	240	2190	GCSF	20.145	1.30416727172439	1
37	Difficult-to-control	12	Female	240	2190	GMCSF	41.4	1.61700034112089	1
37	Difficult-to-control	12	Female	240	2190	IFNALPHA2	37.74	1.57680189582891	1
37	Difficult-to-control	12	Female	240	2190	IFNGAMMA	372.58	2.57121953836816	1
37	Difficult-to-control	12	Female	240	2190	IL10	0.7778174593052	-0.10912231267376	0
37	Difficult-to-control	12	Female	240	2190	IL12P40	5.23259018078045	0.71871672189898	0
37	Difficult-to-control	12	Female	240	2190	IL12P70	0.42426406871192	-0.37236374744834	0
37	Difficult-to-control	12	Female	240	2190	IL13	0.91923881554251	-0.03657164552515	0
37	Difficult-to-control	12	Female	240	2190	IL15	0.84852813742385	-0.07133375178436	0
37	Difficult-to-control	12	Female	240	2190	IL17A	71.44	1.85394144588049	1
37	Difficult-to-control	12	Female	240	2190	IL1ALPHA	6.64680374315354	0.8226128557677	0
37	Difficult-to-control	12	Female	240	2190	IL1BETA	0.56568542494923	-0.24742501084004	0
37	Difficult-to-control	12	Female	240	2190	IL1RA	25.785	1.41136713574273	1
37	Difficult-to-control	12	Female	240	2190	IL2	0.70710678118654	-0.15051499783199	0
37	Difficult-to-control	12	Female	240	2190	IL3	0.49497474683058	-0.30541695781773	0
37	Difficult-to-control	12	Female	240	2190	IL4	3.18198051533946	0.50269751594335	0
37	Difficult-to-control	12	Female	240	2190	IL5	0.35355339059327	-0.45154499349597	0
37	Difficult-to-control	12	Female	240	2190	IL6	0.63639610306789	-0.19627248839266	0
37	Difficult-to-control	12	Female	240	2190	IL7	0.98994949366116	-0.00438696215375	0
37	Difficult-to-control	12	Female	240	2190	IL8	72.845	1.86239974763749	1
37	Difficult-to-control	12	Female	240	2190	IL9	0.84852813742385	-0.07133375178436	0
37	Difficult-to-control	12	Female	240	2190	IP10	115.86	2.06393352416303	1
37	Difficult-to-control	12	Female	240	2190	MCP1	283.79	2.45299708801597	1
37	Difficult-to-control	12	Female	240	2190	MCP3	2.68700576850888	0.42926859878481	0
37	Difficult-to-control	12	Female	240	2190	MDC	2018.955	3.30512663916677	1
37	Difficult-to-control	12	Female	240	2190	MIP1ALPHA	5.11530483272049	0.70887151942133	1
37	Difficult-to-control	12	Female	240	2190	MIP1BETA	14.595	1.16420409932403	1
37	Difficult-to-control	12	Female	240	2190	SCD40L	10000	4	1
37	Difficult-to-control	12	Female	240	2190	TGFALPHA	0.56568542494923	-0.24742501084004	0
37	Difficult-to-control	12	Female	240	2190	TNFALPHA	1.715	0.23426412437878	1
37	Difficult-to-control	12	Female	240	2190	TNFBETA	1.06066017177982	0.02557626122369	0
37	Difficult-to-control	12	Female	240	2190	VEGF	502.15	2.70083346702854	1
38	Difficult-to-control	8	Male	100	3000	CXCL-1	1034.49	3.01472629687144	1
38	Difficult-to-control	8	Male	100	3000	EGF	26.535	1.4238190919654	1
38	Difficult-to-control	8	Male	100	3000	EOTAXIN	102.535	2.0108721357555	1
38	Difficult-to-control	8	Male	100	3000	FGF2	88.845	1.94863299169662	1
38	Difficult-to-control	8	Male	100	3000	FLT3L	109.485	2.03935462270616	1
38	Difficult-to-control	8	Male	100	3000	FRACTALKINE	940.915	2.97355039207941	1
38	Difficult-to-control	8	Male	100	3000	GCSF	20.845	1.31900189946231	1
38	Difficult-to-control	8	Male	100	3000	GMCSF	30.5	1.48429983934678	1
38	Difficult-to-control	8	Male	100	3000	IFNALPHA2	49.29	1.69275881815472	1
38	Difficult-to-control	8	Male	100	3000	IFNGAMMA	208.13	2.31833468422613	1
38	Difficult-to-control	8	Male	100	3000	IL10	0.7778174593052	-0.10912231267376	0
38	Difficult-to-control	8	Male	100	3000	IL12P40	21.12	1.32469391386177	1
38	Difficult-to-control	8	Male	100	3000	IL12P70	34.535	1.53825946034216	1
38	Difficult-to-control	8	Male	100	3000	IL13	273.96	2.43768715753786	1
38	Difficult-to-control	8	Male	100	3000	IL15	0.84852813742385	-0.07133375178436	0
38	Difficult-to-control	8	Male	100	3000	IL17A	99.23	1.99664299135547	1
38	Difficult-to-control	8	Male	100	3000	IL1ALPHA	146.075	2.1645758949823	1
38	Difficult-to-control	8	Male	100	3000	IL1BETA	0.56568542494923	-0.24742501084004	0
38	Difficult-to-control	8	Male	100	3000	IL1RA	47.41	1.67586995531895	1
38	Difficult-to-control	8	Male	100	3000	IL2	25.68	1.40959501939681	1
38	Difficult-to-control	8	Male	100	3000	IL3	0.49497474683058	-0.30541695781773	0
38	Difficult-to-control	8	Male	100	3000	IL4	3.18198051533946	0.50269751594335	0
38	Difficult-to-control	8	Male	100	3000	IL5	0.35355339059327	-0.45154499349597	0
38	Difficult-to-control	8	Male	100	3000	IL6	151.53	2.18049862323201	1
38	Difficult-to-control	8	Male	100	3000	IL7	0.98994949366116	-0.00438696215375	0
38	Difficult-to-control	8	Male	100	3000	IL8	80.32	1.90482369980094	1
38	Difficult-to-control	8	Male	100	3000	IL9	0.84852813742385	-0.07133375178436	0
38	Difficult-to-control	8	Male	100	3000	IP10	149.94	2.17591750651009	1
38	Difficult-to-control	8	Male	100	3000	MCP1	183.405	2.26341117126208	1
38	Difficult-to-control	8	Male	100	3000	MCP3	7.345	0.86599180012627	1
38	Difficult-to-control	8	Male	100	3000	MDC	2515.63	3.4006467652411	1
38	Difficult-to-control	8	Male	100	3000	MIP1ALPHA	44.49	1.64826240574804	1
38	Difficult-to-control	8	Male	100	3000	MIP1BETA	188.55	2.27542653674163	1
38	Difficult-to-control	8	Male	100	3000	SCD40L	10000	4	1
38	Difficult-to-control	8	Male	100	3000	TGFALPHA	0.56568542494923	-0.24742501084004	0
38	Difficult-to-control	8	Male	100	3000	TNFALPHA	36.93	1.56737930765097	1
38	Difficult-to-control	8	Male	100	3000	TNFBETA	1.06066017177982	0.02557626122369	0
38	Difficult-to-control	8	Male	100	3000	VEGF	1547.04	3.18950154288792	1
39	Easy-to-control	13	Male	310	850	CXCL-1	1175.165	3.07009884835978	1
39	Easy-to-control	13	Male	310	850	EGF	206.27	2.31443606858453	1
39	Easy-to-control	13	Male	310	850	EOTAXIN	79.475	1.90023053658681	1
39	Easy-to-control	13	Male	310	850	FGF2	373.38	2.57215105136811	1
39	Easy-to-control	13	Male	310	850	FLT3L	361.78	2.55844455442616	1
39	Easy-to-control	13	Male	310	850	FRACTALKINE	155.665	2.1921909759877	1
39	Easy-to-control	13	Male	310	850	GCSF	40.37	1.60605874941031	1
39	Easy-to-control	13	Male	310	850	GMCSF	116.37	2.06584103431971	1
39	Easy-to-control	13	Male	310	850	IFNALPHA2	49.375	1.69350710863451	1
39	Easy-to-control	13	Male	310	850	IFNGAMMA	906.49	2.95736301751175	1
39	Easy-to-control	13	Male	310	850	IL10	12.405	1.09359676860822	1
39	Easy-to-control	13	Male	310	850	IL12P40	61.935	1.79193614193038	1
39	Easy-to-control	13	Male	310	850	IL12P70	7.7	0.88649072517248	1
39	Easy-to-control	13	Male	310	850	IL13	29.645	1.47195145468098	1
39	Easy-to-control	13	Male	310	850	IL15	23.185	1.36520710023182	1
39	Easy-to-control	13	Male	310	850	IL17A	324.68	2.51145553729506	1
39	Easy-to-control	13	Male	310	850	IL1ALPHA	244.67	2.38858072197465	1
39	Easy-to-control	13	Male	310	850	IL1BETA	1.10284271247461	0.04251357773915	1
39	Easy-to-control	13	Male	310	850	IL1RA	577.97	2.76190529659944	1
39	Easy-to-control	13	Male	310	850	IL2	37.575	1.57489898925894	1
39	Easy-to-control	13	Male	310	850	IL3	0.49497474683058	-0.30541695781773	0
39	Easy-to-control	13	Male	310	850	IL4	117.05	2.06837141803264	1
39	Easy-to-control	13	Male	310	850	IL5	0.35355339059327	-0.45154499349597	0
39	Easy-to-control	13	Male	310	850	IL6	406.19	2.60872922729557	1
39	Easy-to-control	13	Male	310	850	IL7	384.16	2.58451214271295	1
39	Easy-to-control	13	Male	310	850	IL8	207.225	2.31644214830821	1
39	Easy-to-control	13	Male	310	850	IL9	8.12	0.90955602924117	1
39	Easy-to-control	13	Male	310	850	IP10	146.285	2.16519979604185	1
39	Easy-to-control	13	Male	310	850	MCP1	287.265	2.45828271533123	1
39	Easy-to-control	13	Male	310	850	MCP3	35.575	1.55114490875632	1
39	Easy-to-control	13	Male	310	850	MDC	4302.245	3.63369513852898	1
39	Easy-to-control	13	Male	310	850	MIP1ALPHA	128.375	2.10848045660533	1
39	Easy-to-control	13	Male	310	850	MIP1BETA	445.94	2.64927642951521	1
39	Easy-to-control	13	Male	310	850	SCD40L	10000	4	1
39	Easy-to-control	13	Male	310	850	TGFALPHA	0.56568542494923	-0.24742501084004	0
39	Easy-to-control	13	Male	310	850	TNFALPHA	167.24	2.22334015887837	1
39	Easy-to-control	13	Male	310	850	TNFBETA	214.165	2.33074849754692	1
39	Easy-to-control	13	Male	310	850	VEGF	1989.395	3.29872102208306	1
40	Easy-to-control	8	Male	60	1430	CXCL-1	2427.125	3.38509214362171	1
40	Easy-to-control	8	Male	60	1430	EGF	394.86	2.59644314118364	1
40	Easy-to-control	8	Male	60	1430	EOTAXIN	59.405	1.77382300021726	1
40	Easy-to-control	8	Male	60	1430	FGF2	53.265	1.72644193135729	1
40	Easy-to-control	8	Male	60	1430	FLT3L	7.44	0.87157293554587	1
40	Easy-to-control	8	Male	60	1430	FRACTALKINE	99.95	1.99978279845413	1
40	Easy-to-control	8	Male	60	1430	GCSF	24.99	1.39776625612645	1
40	Easy-to-control	8	Male	60	1430	GMCSF	15.655	1.19465307195293	1
40	Easy-to-control	8	Male	60	1430	IFNALPHA2	37.785	1.57731942655379	1
40	Easy-to-control	8	Male	60	1430	IFNGAMMA	6.365	0.80379840798967	1
40	Easy-to-control	8	Male	60	1430	IL10	1.605	0.20547503674089	1
40	Easy-to-control	8	Male	60	1430	IL12P40	5.23259018078045	0.71871672189898	0
40	Easy-to-control	8	Male	60	1430	IL12P70	2.445	0.38827886345963	1
40	Easy-to-control	8	Male	60	1430	IL13	0.91923881554251	-0.03657164552515	0
40	Easy-to-control	8	Male	60	1430	IL15	1.23426406871192	0.09140808620887	1
40	Easy-to-control	8	Male	60	1430	IL17A	3.13	0.49554433754644	1
40	Easy-to-control	8	Male	60	1430	IL1ALPHA	6.64680374315354	0.8226128557677	0
40	Easy-to-control	8	Male	60	1430	IL1BETA	0.56568542494923	-0.24742501084004	0
40	Easy-to-control	8	Male	60	1430	IL1RA	23.235	1.36614267681488	1
40	Easy-to-control	8	Male	60	1430	IL2	1.10855339059327	0.04475661461934	1
40	Easy-to-control	8	Male	60	1430	IL3	0.49497474683058	-0.30541695781773	0
40	Easy-to-control	8	Male	60	1430	IL4	3.18198051533946	0.50269751594335	0
40	Easy-to-control	8	Male	60	1430	IL5	0.35355339059327	-0.45154499349597	0
40	Easy-to-control	8	Male	60	1430	IL6	0.63639610306789	-0.19627248839266	0
40	Easy-to-control	8	Male	60	1430	IL7	4.47	0.65030752313193	1
40	Easy-to-control	8	Male	60	1430	IL8	9.365	0.97150778171125	1
40	Easy-to-control	8	Male	60	1430	IL9	1.41	0.14921911265537	1
40	Easy-to-control	8	Male	60	1430	IP10	120.775	2.08197704615855	1
40	Easy-to-control	8	Male	60	1430	MCP1	333.645	2.52328462090361	1
40	Easy-to-control	8	Male	60	1430	MCP3	10.16	1.0068937079479	1
40	Easy-to-control	8	Male	60	1430	MDC	1914.57	3.28207124953352	1
40	Easy-to-control	8	Male	60	1430	MIP1ALPHA	23.27	1.36679638328673	1
40	Easy-to-control	8	Male	60	1430	MIP1BETA	40.405	1.60643511110187	1
40	Easy-to-control	8	Male	60	1430	SCD40L	10000	4	1
40	Easy-to-control	8	Male	60	1430	TGFALPHA	0.56568542494923	-0.24742501084004	0
40	Easy-to-control	8	Male	60	1430	TNFALPHA	12.2	1.08635983067474	1
40	Easy-to-control	8	Male	60	1430	TNFBETA	1.06066017177982	0.02557626122369	0
40	Easy-to-control	8	Male	60	1430	VEGF	373.195	2.57193581651348	1
41	Difficult-to-control	12	Male	432	2980	CXCL-1	3663.475	3.56389323220664	1
41	Difficult-to-control	12	Male	432	2980	EGF	259.355	2.41389462499772	1
41	Difficult-to-control	12	Male	432	2980	EOTAXIN	58.905	1.77015216032609	1
41	Difficult-to-control	12	Male	432	2980	FGF2	79.77	1.90183959205122	1
41	Difficult-to-control	12	Male	432	2980	FLT3L	38.43	1.58467038446434	1
41	Difficult-to-control	12	Male	432	2980	FRACTALKINE	117.525	2.07013025986029	1
41	Difficult-to-control	12	Male	432	2980	GCSF	45.45	1.65753388755798	1
41	Difficult-to-control	12	Male	432	2980	GMCSF	33.365	1.52329112918679	1
41	Difficult-to-control	12	Male	432	2980	IFNALPHA2	52.585	1.72086187825512	1
41	Difficult-to-control	12	Male	432	2980	IFNGAMMA	35.115	1.5454926727523	1
41	Difficult-to-control	12	Male	432	2980	IL10	16.865	1.22698634552522	1
41	Difficult-to-control	12	Male	432	2980	IL12P40	37.685	1.5761685196078	1
41	Difficult-to-control	12	Male	432	2980	IL12P70	3.13	0.49554433754644	1
41	Difficult-to-control	12	Male	432	2980	IL13	6.185	0.79133970396513	1
41	Difficult-to-control	12	Male	432	2980	IL15	9.245	0.96590691549519	1
41	Difficult-to-control	12	Male	432	2980	IL17A	13.45	1.12872228433842	1
41	Difficult-to-control	12	Male	432	2980	IL1ALPHA	37.075	1.56908115970042	1
41	Difficult-to-control	12	Male	432	2980	IL1BETA	0.56568542494923	-0.24742501084004	0
41	Difficult-to-control	12	Male	432	2980	IL1RA	62.75	1.79761373015307	1
41	Difficult-to-control	12	Male	432	2980	IL2	3.905	0.59162103821331	1
41	Difficult-to-control	12	Male	432	2980	IL3	0.49497474683058	-0.30541695781773	0
41	Difficult-to-control	12	Male	432	2980	IL4	3.18198051533946	0.50269751594335	0
41	Difficult-to-control	12	Male	432	2980	IL5	0.46177669529663	-0.33556798861126	0
41	Difficult-to-control	12	Male	432	2980	IL6	6.42	0.80753502806885	1
41	Difficult-to-control	12	Male	432	2980	IL7	46.59	1.66829271044822	1
41	Difficult-to-control	12	Male	432	2980	IL8	28.995	1.46232311308423	1
41	Difficult-to-control	12	Male	432	2980	IL9	1.61	0.20682587603184	1
41	Difficult-to-control	12	Male	432	2980	IP10	1016.2	3.00697919057427	1
41	Difficult-to-control	12	Male	432	2980	MCP1	308.51	2.48926924575802	1
41	Difficult-to-control	12	Male	432	2980	MCP3	24.67	1.39216914948973	1
41	Difficult-to-control	12	Male	432	2980	MDC	1674.495	3.22388385508541	1
41	Difficult-to-control	12	Male	432	2980	MIP1ALPHA	17.23	1.23628527744802	1
41	Difficult-to-control	12	Male	432	2980	MIP1BETA	66.01	1.81960973275158	1
41	Difficult-to-control	12	Male	432	2980	SCD40L	10000	4	1
41	Difficult-to-control	12	Male	432	2980	TGFALPHA	4.71	0.67302090712889	1
41	Difficult-to-control	12	Male	432	2980	TNFALPHA	20.02	1.3014640731433	1
41	Difficult-to-control	12	Male	432	2980	TNFBETA	5.375	0.73037846858764	1
41	Difficult-to-control	12	Male	432	2980	VEGF	282.475	2.45098001731478	1
42	Difficult-to-control	16	Male	300	2300	CXCL-1	766.695	2.88462263101482	1
42	Difficult-to-control	16	Male	300	2300	EGF	338.835	2.52998826447384	1
42	Difficult-to-control	16	Male	300	2300	EOTAXIN	149.785	2.17546832375459	1
42	Difficult-to-control	16	Male	300	2300	FGF2	168.69	2.22708933822906	1
42	Difficult-to-control	16	Male	300	2300	FLT3L	42.35	1.62685341466672	1
42	Difficult-to-control	16	Male	300	2300	FRACTALKINE	87.575	1.94238014598973	1
42	Difficult-to-control	16	Male	300	2300	GCSF	33.68	1.52737208282761	1
42	Difficult-to-control	16	Male	300	2300	GMCSF	29.345	1.46753411384959	1
42	Difficult-to-control	16	Male	300	2300	IFNALPHA2	36.25	1.55930801090701	1
42	Difficult-to-control	16	Male	300	2300	IFNGAMMA	315.035	2.4983588060514	1
42	Difficult-to-control	16	Male	300	2300	IL10	5.615	0.74934976059747	1
42	Difficult-to-control	16	Male	300	2300	IL12P40	21.53	1.33304402982348	1
42	Difficult-to-control	16	Male	300	2300	IL12P70	68.09	1.83308333417834	1
42	Difficult-to-control	16	Male	300	2300	IL13	38.235	1.58246109452494	1
42	Difficult-to-control	16	Male	300	2300	IL15	6.42	0.80753502806885	1
42	Difficult-to-control	16	Male	300	2300	IL17A	89.105	1.94990207453613	1
42	Difficult-to-control	16	Male	300	2300	IL1ALPHA	253.365	2.40374662097872	1
42	Difficult-to-control	16	Male	300	2300	IL1BETA	2.61	0.41664050733828	1
42	Difficult-to-control	16	Male	300	2300	IL1RA	102.295	2.00985440667914	1
42	Difficult-to-control	16	Male	300	2300	IL2	3.065	0.48643047885443	1
42	Difficult-to-control	16	Male	300	2300	IL3	0.49497474683058	-0.30541695781773	0
42	Difficult-to-control	16	Male	300	2300	IL4	3.18198051533946	0.50269751594335	0
42	Difficult-to-control	16	Male	300	2300	IL5	3.105	0.49206160451259	1
42	Difficult-to-control	16	Male	300	2300	IL6	68.07	1.83295575060459	1
42	Difficult-to-control	16	Male	300	2300	IL7	7.505	0.87535069657928	1
42	Difficult-to-control	16	Male	300	2300	IL8	61.56	1.78929861115944	1
42	Difficult-to-control	16	Male	300	2300	IL9	1.09926406871192	0.04110203255861	0
42	Difficult-to-control	16	Male	300	2300	IP10	361.2	2.55774774164146	1
42	Difficult-to-control	16	Male	300	2300	MCP1	810.495	2.90875033999994	1
42	Difficult-to-control	16	Male	300	2300	MCP3	16.665	1.22180531799654	1
42	Difficult-to-control	16	Male	300	2300	MDC	1743.6	3.24144686034564	1
42	Difficult-to-control	16	Male	300	2300	MIP1ALPHA	1030.43	3.01301849427504	1
42	Difficult-to-control	16	Male	300	2300	MIP1BETA	120.225	2.07999478574584	1
42	Difficult-to-control	16	Male	300	2300	SCD40L	10000	4	1
42	Difficult-to-control	16	Male	300	2300	TGFALPHA	4.665	0.66885164808251	1
42	Difficult-to-control	16	Male	300	2300	TNFALPHA	24.74	1.3933996952931	1
42	Difficult-to-control	16	Male	300	2300	TNFBETA	4.44	0.64738297011461	1
42	Difficult-to-control	16	Male	300	2300	VEGF	897.895	2.95322555316308	1
43	Easy-to-control	13	Female	168	2352	CXCL-1	1208.745	3.08233469062619	1
43	Easy-to-control	13	Female	168	2352	EGF	51.12	1.70859084515034	1
43	Easy-to-control	13	Female	168	2352	EOTAXIN	39.435	1.59588184516204	1
43	Easy-to-control	13	Female	168	2352	FGF2	53.03	1.72452162711856	1
43	Easy-to-control	13	Female	168	2352	FLT3L	3.81837661840735	0.58187876199097	0
43	Easy-to-control	13	Female	168	2352	FRACTALKINE	82.24	1.9150831016512	1
43	Easy-to-control	13	Female	168	2352	GCSF	43.725	1.64072981815071	1
43	Easy-to-control	13	Female	168	2352	GMCSF	72.88	1.86260836396494	1
43	Easy-to-control	13	Female	168	2352	IFNALPHA2	34.935	1.54326074759036	1
43	Easy-to-control	13	Female	168	2352	IFNGAMMA	48.815	1.68855329364702	1
43	Easy-to-control	13	Female	168	2352	IL10	1.58	0.19865708695442	1
43	Easy-to-control	13	Female	168	2352	IL12P40	5.23259018078045	0.71871672189898	0
43	Easy-to-control	13	Female	168	2352	IL12P70	3.9	0.59106460702649	1
43	Easy-to-control	13	Female	168	2352	IL13	0.91923881554251	-0.03657164552515	0
43	Easy-to-control	13	Female	168	2352	IL15	1.905	0.27989498001163	1
43	Easy-to-control	13	Female	168	2352	IL17A	20.47	1.3111178426625	1
43	Easy-to-control	13	Female	168	2352	IL1ALPHA	12.765	1.10602081914026	1
43	Easy-to-control	13	Female	168	2352	IL1BETA	0.56568542494923	-0.24742501084004	0
43	Easy-to-control	13	Female	168	2352	IL1RA	59.76	1.77641058880734	1
43	Easy-to-control	13	Female	168	2352	IL2	0.70710678118654	-0.15051499783199	0
43	Easy-to-control	13	Female	168	2352	IL3	0.49497474683058	-0.30541695781773	0
43	Easy-to-control	13	Female	168	2352	IL4	3.18198051533946	0.50269751594335	0
43	Easy-to-control	13	Female	168	2352	IL5	0.64177669529663	-0.19261605739918	1
43	Easy-to-control	13	Female	168	2352	IL6	1.46	0.16435285578443	1
43	Easy-to-control	13	Female	168	2352	IL7	6.965	0.84292112075998	1
43	Easy-to-control	13	Female	168	2352	IL8	16.84	1.22634208716363	1
43	Easy-to-control	13	Female	168	2352	IL9	2.515	0.40053798939194	1
43	Easy-to-control	13	Female	168	2352	IP10	479.545	2.68082936715777	1
43	Easy-to-control	13	Female	168	2352	MCP1	211.59	2.32549513856426	1
43	Easy-to-control	13	Female	168	2352	MCP3	12	1.07918124604762	1
43	Easy-to-control	13	Female	168	2352	MDC	2312.38	3.36405920446401	1
43	Easy-to-control	13	Female	168	2352	MIP1ALPHA	19.125	1.28160144382565	1
43	Easy-to-control	13	Female	168	2352	MIP1BETA	22.62	1.35449260058943	1
43	Easy-to-control	13	Female	168	2352	SCD40L	10000	4	1
43	Easy-to-control	13	Female	168	2352	TGFALPHA	3.075	0.48784512011143	1
43	Easy-to-control	13	Female	168	2352	TNFALPHA	9.095	0.9588027033995	1
43	Easy-to-control	13	Female	168	2352	TNFBETA	1.06066017177982	0.02557626122369	0
43	Easy-to-control	13	Female	168	2352	VEGF	364.975	2.56226311724033	1
44	Easy-to-control	14	Male	200	3200	CXCL-1	1425.72	3.15403424192887	1
44	Easy-to-control	14	Male	200	3200	EGF	22.53	1.35276119172383	1
44	Easy-to-control	14	Male	200	3200	EOTAXIN	145.76	2.16363835962892	1
44	Easy-to-control	14	Male	200	3200	FGF2	49.685	1.69622529415612	1
44	Easy-to-control	14	Male	200	3200	FLT3L	15.03	1.1769589805869	1
44	Easy-to-control	14	Male	200	3200	FRACTALKINE	81.185	1.90947579501699	1
44	Easy-to-control	14	Male	200	3200	GCSF	34.225	1.53434345680602	1
44	Easy-to-control	14	Male	200	3200	GMCSF	31.115	1.49296980532048	1
44	Easy-to-control	14	Male	200	3200	IFNALPHA2	73.44	1.86593266819318	1
44	Easy-to-control	14	Male	200	3200	IFNGAMMA	5.36	0.72916478969277	1
44	Easy-to-control	14	Male	200	3200	IL10	19.8	1.29666519026153	1
44	Easy-to-control	14	Male	200	3200	IL12P40	95.89	1.98177331862774	1
44	Easy-to-control	14	Male	200	3200	IL12P70	1.905	0.27989498001163	1
44	Easy-to-control	14	Male	200	3200	IL13	38.785	1.5886637957802	1
44	Easy-to-control	14	Male	200	3200	IL15	12.625	1.10123138679069	1
44	Easy-to-control	14	Male	200	3200	IL17A	0.90248737341529	-0.04455886553801	1
44	Easy-to-control	14	Male	200	3200	IL1ALPHA	94.09	1.97354346853249	1
44	Easy-to-control	14	Male	200	3200	IL1BETA	6.98	0.84385542262316	1
44	Easy-to-control	14	Male	200	3200	IL1RA	27.725	1.44287155482119	1
44	Easy-to-control	14	Male	200	3200	IL2	11.53	1.06182930729469	1
44	Easy-to-control	14	Male	200	3200	IL3	0.83	-0.08092190762392	1
44	Easy-to-control	14	Male	200	3200	IL4	9.31	0.96894968098134	1
44	Easy-to-control	14	Male	200	3200	IL5	0.35355339059327	-0.45154499349597	0
44	Easy-to-control	14	Male	200	3200	IL6	11.865	1.07426774255335	1
44	Easy-to-control	14	Male	200	3200	IL7	8.72	0.94051648493256	1
44	Easy-to-control	14	Male	200	3200	IL8	14.225	1.1530522750671	1
44	Easy-to-control	14	Male	200	3200	IL9	5.075	0.70543604658525	1
44	Easy-to-control	14	Male	200	3200	IP10	353.53	2.54842627324363	1
44	Easy-to-control	14	Male	200	3200	MCP1	847.15	2.92796031517674	1
44	Easy-to-control	14	Male	200	3200	MCP3	10.71	1.02978947083185	1
44	Easy-to-control	14	Male	200	3200	MDC	1451.315	3.16176168391573	1
44	Easy-to-control	14	Male	200	3200	MIP1ALPHA	8.735	0.94126290931894	1
44	Easy-to-control	14	Male	200	3200	MIP1BETA	29.735	1.47326794283529	1
44	Easy-to-control	14	Male	200	3200	SCD40L	10000	4	1
44	Easy-to-control	14	Male	200	3200	TGFALPHA	8.15	0.91115760873997	1
44	Easy-to-control	14	Male	200	3200	TNFALPHA	7.87	0.89597473235906	1
44	Easy-to-control	14	Male	200	3200	TNFBETA	12.575	1.09950799372796	1
44	Easy-to-control	14	Male	200	3200	VEGF	81.005	1.90851182635261	1
45	Difficult-to-control	11	Female	200	2200	CXCL-1	3150.075	3.49832089401131	1
45	Difficult-to-control	11	Female	200	2200	EGF	420.07	2.62332166678035	1
45	Difficult-to-control	11	Female	200	2200	EOTAXIN	47.385	1.67564088496083	1
45	Difficult-to-control	11	Female	200	2200	FGF2	43.45	1.63798978078468	1
45	Difficult-to-control	11	Female	200	2200	FLT3L	3.81837661840735	0.58187876199097	0
45	Difficult-to-control	11	Female	200	2200	FRACTALKINE	151.71	2.1810142083522	1
45	Difficult-to-control	11	Female	200	2200	GCSF	101.26	2.00543792305082	1
45	Difficult-to-control	11	Female	200	2200	GMCSF	75.37	1.87719851527179	1
45	Difficult-to-control	11	Female	200	2200	IFNALPHA2	181.11	2.25794243057313	1
45	Difficult-to-control	11	Female	200	2200	IFNGAMMA	23.36	1.36847283844036	1
45	Difficult-to-control	11	Female	200	2200	IL10	5.8	0.76342799356293	1
45	Difficult-to-control	11	Female	200	2200	IL12P40	27.33	1.43663963169266	1
45	Difficult-to-control	11	Female	200	2200	IL12P70	0.42426406871192	-0.37236374744834	0
45	Difficult-to-control	11	Female	200	2200	IL13	4.315	0.63498080005122	1
45	Difficult-to-control	11	Female	200	2200	IL15	0.84852813742385	-0.07133375178436	0
45	Difficult-to-control	11	Female	200	2200	IL17A	28.465	1.45431118814756	1
45	Difficult-to-control	11	Female	200	2200	IL1ALPHA	74.035	1.86943708072195	1
45	Difficult-to-control	11	Female	200	2200	IL1BETA	0.56568542494923	-0.24742501084004	0
45	Difficult-to-control	11	Female	200	2200	IL1RA	112.795	2.05228984857872	1
45	Difficult-to-control	11	Female	200	2200	IL2	0.70710678118654	-0.15051499783199	0
45	Difficult-to-control	11	Female	200	2200	IL3	0.49497474683058	-0.30541695781773	0
45	Difficult-to-control	11	Female	200	2200	IL4	3.18198051533946	0.50269751594335	0
45	Difficult-to-control	11	Female	200	2200	IL5	0.35355339059327	-0.45154499349597	0
45	Difficult-to-control	11	Female	200	2200	IL6	0.63639610306789	-0.19627248839266	0
45	Difficult-to-control	11	Female	200	2200	IL7	34.48	1.53756725715267	1
45	Difficult-to-control	11	Female	200	2200	IL8	62.67	1.79705969469997	1
45	Difficult-to-control	11	Female	200	2200	IL9	0.84852813742385	-0.07133375178436	0
45	Difficult-to-control	11	Female	200	2200	IP10	839.065	2.92379560570102	1
45	Difficult-to-control	11	Female	200	2200	MCP1	379.64	2.57937196472488	1
45	Difficult-to-control	11	Female	200	2200	MCP3	14.885	1.17274883898274	1
45	Difficult-to-control	11	Female	200	2200	MDC	1861.035	3.26975454087065	1
45	Difficult-to-control	11	Female	200	2200	MIP1ALPHA	2674.825	3.42729537363931	1
45	Difficult-to-control	11	Female	200	2200	MIP1BETA	46.235	1.6649708619648	1
45	Difficult-to-control	11	Female	200	2200	SCD40L	10000	4	1
45	Difficult-to-control	11	Female	200	2200	TGFALPHA	0.56568542494923	-0.24742501084004	0
45	Difficult-to-control	11	Female	200	2200	TNFALPHA	11.135	1.04669022137005	1
45	Difficult-to-control	11	Female	200	2200	TNFBETA	1.06066017177982	0.02557626122369	0
45	Difficult-to-control	11	Female	200	2200	VEGF	527.725	2.72240766856573	1
46	Easy-to-control	13	Female	120	2120	CXCL-1	1930.485	3.28566643147546	1
46	Easy-to-control	13	Female	120	2120	EGF	98.82	1.99484484955339	1
46	Easy-to-control	13	Female	120	2120	EOTAXIN	49.175	1.69174436859137	1
46	Easy-to-control	13	Female	120	2120	FGF2	48.41	1.68493508264088	1
46	Easy-to-control	13	Female	120	2120	FLT3L	3.81837661840735	0.58187876199097	0
46	Easy-to-control	13	Female	120	2120	FRACTALKINE	56.43	1.75151005027004	1
46	Easy-to-control	13	Female	120	2120	GCSF	55.73	1.7460890430562	1
46	Easy-to-control	13	Female	120	2120	GMCSF	26.865	1.42918684490471	1
46	Easy-to-control	13	Female	120	2120	IFNALPHA2	35.23	1.54691264318124	1
46	Easy-to-control	13	Female	120	2120	IFNGAMMA	6.11	0.78604121024255	1
46	Easy-to-control	13	Female	120	2120	IL10	10.815	1.03402652377511	1
46	Easy-to-control	13	Female	120	2120	IL12P40	64.115	1.80695964660353	1
46	Easy-to-control	13	Female	120	2120	IL12P70	1.07713203435596	0.03226894218155	1
46	Easy-to-control	13	Female	120	2120	IL13	15.055	1.17768075984877	1
46	Easy-to-control	13	Female	120	2120	IL15	7.16	0.85491302230785	1
46	Easy-to-control	13	Female	120	2120	IL17A	2.455	0.39005149645898	1
46	Easy-to-control	13	Female	120	2120	IL1ALPHA	60.62	1.7826159320316	1
46	Easy-to-control	13	Female	120	2120	IL1BETA	1.84	0.26481782300953	1
46	Easy-to-control	13	Female	120	2120	IL1RA	35.515	1.55041181900807	1
46	Easy-to-control	13	Female	120	2120	IL2	7.11	0.85186960072976	1
46	Easy-to-control	13	Female	120	2120	IL3	0.49497474683058	-0.30541695781773	0
46	Easy-to-control	13	Female	120	2120	IL4	3.18198051533946	0.50269751594335	0
46	Easy-to-control	13	Female	120	2120	IL5	0.35355339059327	-0.45154499349597	0
46	Easy-to-control	13	Female	120	2120	IL6	5.175	0.71391035412895	1
46	Easy-to-control	13	Female	120	2120	IL7	3.29	0.51719589794997	1
46	Easy-to-control	13	Female	120	2120	IL8	13.83	1.14082218010931	1
46	Easy-to-control	13	Female	120	2120	IL9	2.235	0.34927752746795	1
46	Easy-to-control	13	Female	120	2120	IP10	463.82	2.66634947156019	1
46	Easy-to-control	13	Female	120	2120	MCP1	281.31	2.44918517072768	1
46	Easy-to-control	13	Female	120	2120	MCP3	15.225	1.18255730130491	1
46	Easy-to-control	13	Female	120	2120	MDC	2157.105	3.33387128548768	1
46	Easy-to-control	13	Female	120	2120	MIP1ALPHA	11.53	1.06182930729469	1
46	Easy-to-control	13	Female	120	2120	MIP1BETA	54.22	1.73415951324446	1
46	Easy-to-control	13	Female	120	2120	SCD40L	10000	4	1
46	Easy-to-control	13	Female	120	2120	TGFALPHA	3.37	0.52762990087133	1
46	Easy-to-control	13	Female	120	2120	TNFALPHA	11.78	1.07114529045108	1
46	Easy-to-control	13	Female	120	2120	TNFBETA	9.91	0.99607365448527	1
46	Easy-to-control	13	Female	120	2120	VEGF	180.765	2.25711434550701	1
47	Easy-to-control	7	Male	230	4920	CXCL-1	3720.895	3.57064741483099	1
47	Easy-to-control	7	Male	230	4920	EGF	9.205	0.96402379284003	1
47	Easy-to-control	7	Male	230	4920	EOTAXIN	28.235	1.45078779207289	1
47	Easy-to-control	7	Male	230	4920	FGF2	17.32	1.23854788768132	1
47	Easy-to-control	7	Male	230	4920	FLT3L	3.81837661840735	0.58187876199097	0
47	Easy-to-control	7	Male	230	4920	FRACTALKINE	45.64	1.65934563574617	1
47	Easy-to-control	7	Male	230	4920	GCSF	115.005	2.06071672231191	1
47	Easy-to-control	7	Male	230	4920	GMCSF	10.755	1.03161041472348	1
47	Easy-to-control	7	Male	230	4920	IFNALPHA2	2.05060966544098	0.31188300006696	0
47	Easy-to-control	7	Male	230	4920	IFNGAMMA	4.565	0.65944078187031	1
47	Easy-to-control	7	Male	230	4920	IL10	0.7778174593052	-0.10912231267376	0
47	Easy-to-control	7	Male	230	4920	IL12P40	5.23259018078045	0.71871672189898	0
47	Easy-to-control	7	Male	230	4920	IL12P70	0.42426406871192	-0.37236374744834	0
47	Easy-to-control	7	Male	230	4920	IL13	1.45461940777125	0.16274937770243	1
47	Easy-to-control	7	Male	230	4920	IL15	0.84852813742385	-0.07133375178436	0
47	Easy-to-control	7	Male	230	4920	IL17A	0.49497474683058	-0.30541695781773	0
47	Easy-to-control	7	Male	230	4920	IL1ALPHA	6.64680374315354	0.8226128557677	0
47	Easy-to-control	7	Male	230	4920	IL1BETA	0.56568542494923	-0.24742501084004	0
47	Easy-to-control	7	Male	230	4920	IL1RA	239.85	2.37993972280191	1
47	Easy-to-control	7	Male	230	4920	IL2	0.70710678118654	-0.15051499783199	0
47	Easy-to-control	7	Male	230	4920	IL3	0.49497474683058	-0.30541695781773	0
47	Easy-to-control	7	Male	230	4920	IL4	3.18198051533946	0.50269751594335	0
47	Easy-to-control	7	Male	230	4920	IL5	0.35355339059327	-0.45154499349597	0
47	Easy-to-control	7	Male	230	4920	IL6	0.63639610306789	-0.19627248839266	0
47	Easy-to-control	7	Male	230	4920	IL7	2.45997474683058	0.39093064882353	1
47	Easy-to-control	7	Male	230	4920	IL8	9.53	0.97909290063832	1
47	Easy-to-control	7	Male	230	4920	IL9	0.84852813742385	-0.07133375178436	0
47	Easy-to-control	7	Male	230	4920	IP10	436.505	2.63998922274943	1
47	Easy-to-control	7	Male	230	4920	MCP1	166.77	2.22211792875822	1
47	Easy-to-control	7	Male	230	4920	MCP3	10.53	1.02242837118548	1
47	Easy-to-control	7	Male	230	4920	MDC	1278.665	3.10675677770132	1
47	Easy-to-control	7	Male	230	4920	MIP1ALPHA	7.985	0.9022749204745	1
47	Easy-to-control	7	Male	230	4920	MIP1BETA	47.23	1.6742179455767	1
47	Easy-to-control	7	Male	230	4920	SCD40L	6838.705	3.83497387005334	1
47	Easy-to-control	7	Male	230	4920	TGFALPHA	2.795	0.44638181222244	1
47	Easy-to-control	7	Male	230	4920	TNFALPHA	7.3	0.86332286012045	1
47	Easy-to-control	7	Male	230	4920	TNFBETA	1.06066017177982	0.02557626122369	0
47	Easy-to-control	7	Male	230	4920	VEGF	88.355	1.94623113121648	1
48	Difficult-to-control	7	Male	1000	3400	CXCL-1	919.79	2.96368868359371	1
48	Difficult-to-control	7	Male	1000	3400	EGF	627.485	2.79760334848759	1
48	Difficult-to-control	7	Male	1000	3400	EOTAXIN	229.43	2.36065020511974	1
48	Difficult-to-control	7	Male	1000	3400	FGF2	42.56	1.62900161928699	1
48	Difficult-to-control	7	Male	1000	3400	FLT3L	44.215	1.64556962935115	1
48	Difficult-to-control	7	Male	1000	3400	FRACTALKINE	93.37	1.97020735880685	1
48	Difficult-to-control	7	Male	1000	3400	GCSF	25.29	1.4029488293444	1
48	Difficult-to-control	7	Male	1000	3400	GMCSF	37.8	1.57749179983722	1
48	Difficult-to-control	7	Male	1000	3400	IFNALPHA2	54.37	1.73535933300171	1
48	Difficult-to-control	7	Male	1000	3400	IFNGAMMA	7.805	0.89237290739843	1
48	Difficult-to-control	7	Male	1000	3400	IL10	1.74	0.24054924828259	1
48	Difficult-to-control	7	Male	1000	3400	IL12P40	5.23259018078045	0.71871672189898	0
48	Difficult-to-control	7	Male	1000	3400	IL12P70	5.465	0.73759016628572	1
48	Difficult-to-control	7	Male	1000	3400	IL13	5.3	0.72427586960078	1
48	Difficult-to-control	7	Male	1000	3400	IL15	1.29426406871192	0.1120228944812	1
48	Difficult-to-control	7	Male	1000	3400	IL17A	1.795	0.25406445291433	1
48	Difficult-to-control	7	Male	1000	3400	IL1ALPHA	37.41	1.5729877081982	1
48	Difficult-to-control	7	Male	1000	3400	IL1BETA	0.56568542494923	-0.24742501084004	0
48	Difficult-to-control	7	Male	1000	3400	IL1RA	70.49	1.84812751056787	1
48	Difficult-to-control	7	Male	1000	3400	IL2	1.39355339059327	0.14412361230002	1
48	Difficult-to-control	7	Male	1000	3400	IL3	0.49497474683058	-0.30541695781773	0
48	Difficult-to-control	7	Male	1000	3400	IL4	3.18198051533946	0.50269751594335	0
48	Difficult-to-control	7	Male	1000	3400	IL5	1.625	0.21085336531489	1
48	Difficult-to-control	7	Male	1000	3400	IL6	0.63639610306789	-0.19627248839266	0
48	Difficult-to-control	7	Male	1000	3400	IL7	11.15	1.04727486738417	1
48	Difficult-to-control	7	Male	1000	3400	IL8	26.48	1.42291798076766	1
48	Difficult-to-control	7	Male	1000	3400	IL9	2.09	0.32014628611105	1
48	Difficult-to-control	7	Male	1000	3400	IP10	413.22	2.61618133336896	1
48	Difficult-to-control	7	Male	1000	3400	MCP1	1033.19	3.01418019408874	1
48	Difficult-to-control	7	Male	1000	3400	MCP3	16.895	1.22775819611091	1
48	Difficult-to-control	7	Male	1000	3400	MDC	3271.235	3.51471174422809	1
48	Difficult-to-control	7	Male	1000	3400	MIP1ALPHA	53.97	1.73215241806521	1
48	Difficult-to-control	7	Male	1000	3400	MIP1BETA	136.46	2.13500536694388	1
48	Difficult-to-control	7	Male	1000	3400	SCD40L	10000	4	1
48	Difficult-to-control	7	Male	1000	3400	TGFALPHA	4.08	0.61066016308988	1
48	Difficult-to-control	7	Male	1000	3400	TNFALPHA	19.275	1.28499438672299	1
48	Difficult-to-control	7	Male	1000	3400	TNFBETA	1.06066017177982	0.02557626122369	0
48	Difficult-to-control	7	Male	1000	3400	VEGF	336.45	2.52692053263864	1
49	Difficult-to-control	14	Female	240	1750	CXCL-1	3732.055	3.57194803540149	1
49	Difficult-to-control	14	Female	240	1750	EGF	359.69	2.55592836385357	1
49	Difficult-to-control	14	Female	240	1750	EOTAXIN	74.41	1.87163130453755	1
49	Difficult-to-control	14	Female	240	1750	FGF2	248.085	2.39460050625461	1
49	Difficult-to-control	14	Female	240	1750	FLT3L	441.86	2.64528468822091	1
49	Difficult-to-control	14	Female	240	1750	FRACTALKINE	174.445	2.24165852607115	1
49	Difficult-to-control	14	Female	240	1750	GCSF	80.88	1.90784114258294	1
49	Difficult-to-control	14	Female	240	1750	GMCSF	48.13	1.68241586167735	1
49	Difficult-to-control	14	Female	240	1750	IFNALPHA2	1544.335	3.18874151418006	1
49	Difficult-to-control	14	Female	240	1750	IFNGAMMA	450.52	2.65371407544124	1
49	Difficult-to-control	14	Female	240	1750	IL10	0.7778174593052	-0.10912231267376	0
49	Difficult-to-control	14	Female	240	1750	IL12P40	24.335	1.38623135057952	1
49	Difficult-to-control	14	Female	240	1750	IL12P70	123.335	2.09108633815202	1
49	Difficult-to-control	14	Female	240	1750	IL13	2.06961940777125	0.3158904883063	1
49	Difficult-to-control	14	Female	240	1750	IL15	4.96	0.69548167649019	1
49	Difficult-to-control	14	Female	240	1750	IL17A	172.1	2.23578087032756	1
49	Difficult-to-control	14	Female	240	1750	IL1ALPHA	177.715	2.24972408589363	1
49	Difficult-to-control	14	Female	240	1750	IL1BETA	17.395	1.2404244330836	1
49	Difficult-to-control	14	Female	240	1750	IL1RA	82.54	1.91666446454139	1
49	Difficult-to-control	14	Female	240	1750	IL2	19.29	1.28533222764388	1
49	Difficult-to-control	14	Female	240	1750	IL3	0.49497474683058	-0.30541695781773	0
49	Difficult-to-control	14	Female	240	1750	IL4	3.18198051533946	0.50269751594335	0
49	Difficult-to-control	14	Female	240	1750	IL5	2.49	0.39619934709573	1
49	Difficult-to-control	14	Female	240	1750	IL6	45.55	1.65848838130901	1
49	Difficult-to-control	14	Female	240	1750	IL7	11.415	1.05747591582625	1
49	Difficult-to-control	14	Female	240	1750	IL8	195.735	2.2916684901842	1
49	Difficult-to-control	14	Female	240	1750	IL9	3.385	0.52955867302116	1
49	Difficult-to-control	14	Female	240	1750	IP10	629.195	2.7987852627735	1
49	Difficult-to-control	14	Female	240	1750	MCP1	419.2	2.62242127397567	1
49	Difficult-to-control	14	Female	240	1750	MCP3	24.51	1.38934331125207	1
49	Difficult-to-control	14	Female	240	1750	MDC	2322.395	3.36593608781037	1
49	Difficult-to-control	14	Female	240	1750	MIP1ALPHA	48.77	1.68815275559156	1
49	Difficult-to-control	14	Female	240	1750	MIP1BETA	165.525	2.21886359655335	1
49	Difficult-to-control	14	Female	240	1750	SCD40L	10000	4	1
49	Difficult-to-control	14	Female	240	1750	TGFALPHA	6.46	0.81023251799508	1
49	Difficult-to-control	14	Female	240	1750	TNFALPHA	36.46	1.56181666431895	1
49	Difficult-to-control	14	Female	240	1750	TNFBETA	21.69	1.33625955201419	1
49	Difficult-to-control	14	Female	240	1750	VEGF	1132.225	3.05393274005765	1
50	Difficult-to-control	8	Female	300	1700	CXCL-1	3466.06	3.53983607639387	1
50	Difficult-to-control	8	Female	300	1700	EGF	32.375	1.5102097770893	1
50	Difficult-to-control	8	Female	300	1700	EOTAXIN	101.775	2.00764111105143	1
50	Difficult-to-control	8	Female	300	1700	FGF2	64.05	1.8065191340807	1
50	Difficult-to-control	8	Female	300	1700	FLT3L	17.69	1.24772783290972	1
50	Difficult-to-control	8	Female	300	1700	FRACTALKINE	1901.955	3.2792002373738	1
50	Difficult-to-control	8	Female	300	1700	GCSF	83.935	1.92394309476485	1
50	Difficult-to-control	8	Female	300	1700	GMCSF	68.92	1.83834526877599	1
50	Difficult-to-control	8	Female	300	1700	IFNALPHA2	101.945	2.00836593020577	1
50	Difficult-to-control	8	Female	300	1700	IFNGAMMA	284.15	2.45354766038074	1
50	Difficult-to-control	8	Female	300	1700	IL10	8.505	0.92967431794858	1
50	Difficult-to-control	8	Female	300	1700	IL12P40	82.745	1.91774176029651	1
50	Difficult-to-control	8	Female	300	1700	IL12P70	23.46	1.37032800777951	1
50	Difficult-to-control	8	Female	300	1700	IL13	525.88	2.72088665426125	1
50	Difficult-to-control	8	Female	300	1700	IL15	9.725	0.98788960999774	1
50	Difficult-to-control	8	Female	300	1700	IL17A	49.16	1.69161187421441	1
50	Difficult-to-control	8	Female	300	1700	IL1ALPHA	39.185	1.59311985110394	1
50	Difficult-to-control	8	Female	300	1700	IL1BETA	4.53	0.65609820201283	1
50	Difficult-to-control	8	Female	300	1700	IL1RA	145.28	2.16220583117701	1
50	Difficult-to-control	8	Female	300	1700	IL2	10.035	1.0015173768235	1
50	Difficult-to-control	8	Female	300	1700	IL3	0.87	-0.06048074738138	1
50	Difficult-to-control	8	Female	300	1700	IL4	3.18198051533946	0.50269751594335	0
50	Difficult-to-control	8	Female	300	1700	IL5	12.79	1.10687054447865	1
50	Difficult-to-control	8	Female	300	1700	IL6	18.07	1.25695815256093	1
50	Difficult-to-control	8	Female	300	1700	IL7	20.4	1.30963016742589	1
50	Difficult-to-control	8	Female	300	1700	IL8	37.4	1.57287160220048	1
50	Difficult-to-control	8	Female	300	1700	IL9	10.285	1.01220429603074	1
50	Difficult-to-control	8	Female	300	1700	IP10	256.075	2.40836718138908	1
50	Difficult-to-control	8	Female	300	1700	MCP1	404.56	2.60698294062448	1
50	Difficult-to-control	8	Female	300	1700	MCP3	27.15	1.43376983392486	1
50	Difficult-to-control	8	Female	300	1700	MDC	2419.13	3.38365920724804	1
50	Difficult-to-control	8	Female	300	1700	MIP1ALPHA	22.805	1.35803007657695	1
50	Difficult-to-control	8	Female	300	1700	MIP1BETA	46.45	1.66698571832966	1
50	Difficult-to-control	8	Female	300	1700	SCD40L	10000	4	1
50	Difficult-to-control	8	Female	300	1700	TGFALPHA	2.61	0.41664050733828	1
50	Difficult-to-control	8	Female	300	1700	TNFALPHA	11.82	1.07261747654523	1
50	Difficult-to-control	8	Female	300	1700	TNFBETA	14.26	1.15411952551584	1
50	Difficult-to-control	8	Female	300	1700	VEGF	525.7	2.72073797701842	1
51	Easy-to-control	17	Female	0	2800	CXCL-1	3752.3	3.57429755335737	1
51	Easy-to-control	17	Female	0	2800	EGF	488.465	2.68883345065166	1
51	Easy-to-control	17	Female	0	2800	EOTAXIN	88.26	1.94576392311117	1
51	Easy-to-control	17	Female	0	2800	FGF2	95.13	1.97831749674675	1
51	Easy-to-control	17	Female	0	2800	FLT3L	10.83	1.03462845662532	1
51	Easy-to-control	17	Female	0	2800	FRACTALKINE	111.705	2.04807261289905	1
51	Easy-to-control	17	Female	0	2800	GCSF	57.23	1.75762374590838	1
51	Easy-to-control	17	Female	0	2800	GMCSF	60.145	1.77919952922088	1
51	Easy-to-control	17	Female	0	2800	IFNALPHA2	49.61	1.69556922703618	1
51	Easy-to-control	17	Female	0	2800	IFNGAMMA	17.795	1.25029799233986	1
51	Easy-to-control	17	Female	0	2800	IL10	21.6	1.33445375115093	1
51	Easy-to-control	17	Female	0	2800	IL12P40	76.035	1.88101355027908	1
51	Easy-to-control	17	Female	0	2800	IL12P70	89.085	1.9498045843327	1
51	Easy-to-control	17	Female	0	2800	IL13	12.865	1.10940979054636	1
51	Easy-to-control	17	Female	0	2800	IL15	9.97	0.99869515831165	1
51	Easy-to-control	17	Female	0	2800	IL17A	9.735	0.98833595585605	1
51	Easy-to-control	17	Female	0	2800	IL1ALPHA	101.44	2.00620924053765	1
51	Easy-to-control	17	Female	0	2800	IL1BETA	8.27	0.91750550955254	1
51	Easy-to-control	17	Female	0	2800	IL1RA	209.265	2.32069659777042	1
51	Easy-to-control	17	Female	0	2800	IL2	16.35	1.2135177569963	1
51	Easy-to-control	17	Female	0	2800	IL3	0.83	-0.08092190762392	1
51	Easy-to-control	17	Female	0	2800	IL4	3.18198051533946	0.50269751594335	0
51	Easy-to-control	17	Female	0	2800	IL5	0.35355339059327	-0.45154499349597	0
51	Easy-to-control	17	Female	0	2800	IL6	12.2	1.08635983067474	1
51	Easy-to-control	17	Female	0	2800	IL7	11.43	1.05804623039528	1
51	Easy-to-control	17	Female	0	2800	IL8	56.915	1.75522674018615	1
51	Easy-to-control	17	Female	0	2800	IL9	4.825	0.68349731767981	1
51	Easy-to-control	17	Female	0	2800	IP10	556.785	2.74568752670132	1
51	Easy-to-control	17	Female	0	2800	MCP1	256.225	2.40862150180348	1
51	Easy-to-control	17	Female	0	2800	MCP3	24.18	1.38345629652475	1
51	Easy-to-control	17	Female	0	2800	MDC	1951.9	3.29045756406803	1
51	Easy-to-control	17	Female	0	2800	MIP1ALPHA	43.38	1.63728954767817	1
51	Easy-to-control	17	Female	0	2800	MIP1BETA	90.555	1.95691243490915	1
51	Easy-to-control	17	Female	0	2800	SCD40L	10000	4	1
51	Easy-to-control	17	Female	0	2800	TGFALPHA	9.39	0.97266559226611	1
51	Easy-to-control	17	Female	0	2800	TNFALPHA	19.14	1.28194193344082	1
51	Easy-to-control	17	Female	0	2800	TNFBETA	69.615	1.84270282747471	1
51	Easy-to-control	17	Female	0	2800	VEGF	316.645	2.50057263466697	1
52	Difficult-to-control	14	Male	300	3400	CXCL-1	3056.995	3.4852947283976	1
52	Difficult-to-control	14	Male	300	3400	EGF	173.13	2.23837232902832	1
52	Difficult-to-control	14	Male	300	3400	EOTAXIN	39.65	1.59824319165362	1
52	Difficult-to-control	14	Male	300	3400	FGF2	144.195	2.15895020136775	1
52	Difficult-to-control	14	Male	300	3400	FLT3L	35.6	1.55144999797287	1
52	Difficult-to-control	14	Male	300	3400	FRACTALKINE	110.13	2.04190563922364	1
52	Difficult-to-control	14	Male	300	3400	GCSF	81.855	1.91304521283882	1
52	Difficult-to-control	14	Male	300	3400	GMCSF	17.05	1.23172438332851	1
52	Difficult-to-control	14	Male	300	3400	IFNALPHA2	41.275	1.61568708193483	1
52	Difficult-to-control	14	Male	300	3400	IFNGAMMA	20.07	1.30254737248748	1
52	Difficult-to-control	14	Male	300	3400	IL10	11.535	1.06201759885711	1
52	Difficult-to-control	14	Male	300	3400	IL12P40	74.805	1.87393062727404	1
52	Difficult-to-control	14	Male	300	3400	IL12P70	9.77	0.98989456371877	1
52	Difficult-to-control	14	Male	300	3400	IL13	16.43	1.21563756343506	1
52	Difficult-to-control	14	Male	300	3400	IL15	11.665	1.06688474312977	1
52	Difficult-to-control	14	Male	300	3400	IL17A	27.075	1.43256846529735	1
52	Difficult-to-control	14	Male	300	3400	IL1ALPHA	6.64680374315354	0.8226128557677	0
52	Difficult-to-control	14	Male	300	3400	IL1BETA	4.195	0.62273196516471	1
52	Difficult-to-control	14	Male	300	3400	IL1RA	112.495	2.05113322004146	1
52	Difficult-to-control	14	Male	300	3400	IL2	7.95	0.90036712865647	1
52	Difficult-to-control	14	Male	300	3400	IL3	0.895	-0.04817696468408	1
52	Difficult-to-control	14	Male	300	3400	IL4	3.18198051533946	0.50269751594335	0
52	Difficult-to-control	14	Male	300	3400	IL5	0.63	-0.20065945054641	1
52	Difficult-to-control	14	Male	300	3400	IL6	11.6	1.06445798922691	1
52	Difficult-to-control	14	Male	300	3400	IL7	18.18	1.25959387888594	1
52	Difficult-to-control	14	Male	300	3400	IL8	43.405	1.63753976055708	1
52	Difficult-to-control	14	Male	300	3400	IL9	2.665	0.42569721336259	1
52	Difficult-to-control	14	Male	300	3400	IP10	375.88	2.57504921818331	1
52	Difficult-to-control	14	Male	300	3400	MCP1	335.005	2.52505128899566	1
52	Difficult-to-control	14	Male	300	3400	MCP3	38.805	1.58888768777222	1
52	Difficult-to-control	14	Male	300	3400	MDC	2309.03	3.36342957551129	1
52	Difficult-to-control	14	Male	300	3400	MIP1ALPHA	13.94	1.14426277376199	1
52	Difficult-to-control	14	Male	300	3400	MIP1BETA	87.345	1.9412380491637	1
52	Difficult-to-control	14	Male	300	3400	SCD40L	10000	4	1
52	Difficult-to-control	14	Male	300	3400	TGFALPHA	20.24	1.30621050816776	1
52	Difficult-to-control	14	Male	300	3400	TNFALPHA	24.135	1.38264730315471	1
52	Difficult-to-control	14	Male	300	3400	TNFBETA	11.63	1.06557971472844	1
52	Difficult-to-control	14	Male	300	3400	VEGF	317.285	2.50144954083279	1
53	Difficult-to-control	9	Female	250	16900	CXCL-1	2871.535	3.45811411409245	1
53	Difficult-to-control	9	Female	250	16900	EGF	215.81	2.33407156474076	1
53	Difficult-to-control	9	Female	250	16900	EOTAXIN	90.865	1.95839663092307	1
53	Difficult-to-control	9	Female	250	16900	FGF2	496.89	2.69626025657946	1
53	Difficult-to-control	9	Female	250	16900	FLT3L	53.545	1.72871892290285	1
53	Difficult-to-control	9	Female	250	16900	FRACTALKINE	645.005	2.80956308124611	1
53	Difficult-to-control	9	Female	250	16900	GCSF	446.335	2.64966094400135	1
53	Difficult-to-control	9	Female	250	16900	GMCSF	100.59	2.00255480814848	1
53	Difficult-to-control	9	Female	250	16900	IFNALPHA2	933.98	2.97033757646281	1
53	Difficult-to-control	9	Female	250	16900	IFNGAMMA	21.945	1.34133558518099	1
53	Difficult-to-control	9	Female	250	16900	IL10	70.76	1.84978782423768	1
53	Difficult-to-control	9	Female	250	16900	IL12P40	765.245	2.88380050066139	1
53	Difficult-to-control	9	Female	250	16900	IL12P70	4.69	0.67117284271508	1
53	Difficult-to-control	9	Female	250	16900	IL13	0.91923881554251	-0.03657164552515	0
53	Difficult-to-control	9	Female	250	16900	IL15	13.855	1.14160653011825	1
53	Difficult-to-control	9	Female	250	16900	IL17A	9.455	0.97566153318105	1
53	Difficult-to-control	9	Female	250	16900	IL1ALPHA	133.555	2.12566015167421	1
53	Difficult-to-control	9	Female	250	16900	IL1BETA	1.14	0.05690485133647	1
53	Difficult-to-control	9	Female	250	16900	IL1RA	3087.61	3.48962243883194	1
53	Difficult-to-control	9	Female	250	16900	IL2	80.285	1.9046344117077	1
53	Difficult-to-control	9	Female	250	16900	IL3	0.49497474683058	-0.30541695781773	0
53	Difficult-to-control	9	Female	250	16900	IL4	3.18198051533946	0.50269751594335	0
53	Difficult-to-control	9	Female	250	16900	IL5	78.345	1.89401128489267	1
[truncated: 6,931 more rows]
